# Supplementary material for: A systematic comparison of statistical methods to detect interactions in exposome-health associations
Source: Environ Health. 2017 Jul 14;16:74. doi: 10.1186/s12940-017-0277-6 (PMC5513197; doi:10.1186/s12940-017-0277-6)
Supplement: Supplementary file 2 — R code to reproduce this study (script). (R 147 kb) [file 12940_2017_277_MOESM2_ESM.r]

### R code from vignette source 'eh_comparison_methods_interactions.Rnw'
### Encoding: UTF-8

###################################################
### code chunk number 1: outputoptions
###################################################
##################################
### Output options:
##################################
# options(width = 100)
## numbers >= 10^5 will be denoted in scientific notation,
## and rounded to 2 digits
options(width = 100, scipen = 1)


###################################################
### code chunk number 2: directories
###################################################
##################################
### Directories:
##################################
projectfolder <- "/media/windows/Users/jbarrera.ISGLOBAL/Documents/CREAL/Projectes/14 HELIX" 
versionfolder <- "160127 Linear models with interactions 2nd study"

auxFunctionsDir <-              paste(projectfolder, "Simulation studies", versionfolder, sep = "/")
RscriptsMethodsDir <-           paste(projectfolder, "Simulation studies", versionfolder, "RscriptsMethods", sep = "/")
workingDir <-                   paste(projectfolder, "Simulation studies", versionfolder, sep = "/")
dataDir <-                      paste(projectfolder, "INMA imputed data", sep = "/")
simulatedExposomeDir <-         paste(projectfolder, "Simulation studies", versionfolder, "simulatedExposome", sep = "/")
simulatedExposomeResponseDir <- paste(projectfolder, "Simulation studies", versionfolder, "simulatedExposomeResponse", sep = "/")
performanceResultsDir <-        paste(projectfolder, "Simulation studies", versionfolder, "performanceResults", sep = "/")

setwd(workingDir)


###################################################
### code chunk number 3: libraries
###################################################
##################################
### libraries:
##################################
require(foreign)
require(xtable)
require(mvtBinaryEP)  # also loads mvtnorm package
require(MixSim)       # simdataset
require(clustvarsel)  # clustvarsel
require(mclust)       # Mclust
require(MASS)         # boxcox
require(doBy)
require(Matrix)
require(modelUtils, quietly = TRUE)   # DSA
require(DSA, quietly = TRUE)
require(glmnet)       # lassof
require(glinternet)
require(gbm)          # Boosted regression trees
require(dismo)        # Boosted regression trees
require(rpart)
require(snowfall)


###################################################
### code chunk number 4: auxiliarFunctions
###################################################
##################################
### Auxiliar functions:
##################################
##################################
##################################
###
### submatFindSimpl: Function to subset high correlated expusures
###                  (adapted from Lydiane) 
### 
###
### Input:
###
### cormat: the correlation matrix
### range: range of values for the pairwise correlation
### nvar: number of variables to be subset (no more than 13 with cormat237 from INMA study)
###
##################################
##################################
submatFindSimpl <- function(cormat = cormat237, range = c(0,1), nvar, seed = NULL)
 {
  p <- dim(cormat)[1]
  # verifying formats and values of inputs
  if(nvar > p) stop("No matrix of the correct size meeting the range criterion")
  if(nvar < 2) stop("'nvar' must be at least 2")
  # computing the correlation matrix
  cormat <- abs(cormat)
  diag(cormat)<- NA
  if (!is.null(seed)) set.seed(seed)
  # removing rows with no correlation value in the given range
  aux <- t(apply(cormat, 1, range, na.rm = T))
  wh <- which(aux[, 1] > range[2] | aux[, 2] < range[1])
  if (length(wh) > 0) cormat <- cormat[-wh,-wh] 
  # iteratively selecting and testing samples for the correct correlation
  res <- NA
  samp1 <- sample(1:p, size = p)
  t1 <- 1
  while(t1 <= ncol(cormat) & all(is.na(res)))
   {
    var <- array(NA,0)
    t2 <- samp1[t1]
    while(all(is.na(res)) & length(t2)>0)
     {
      if (length(t2) == 1) var <- c(var, t2)
      if (length(t2) > 1) var <- c(var, sample(t2, size = 1))
      t2 <- (1:ncol(cormat))[-var]
      if(length(t2) > 1) t2 <- t2[which(apply(as.matrix(cormat[t2, var] <= range[2] & cormat[t2, var] >= range[1] & cormat[t2, var] < 1), 1, min) == 1)]
      if (length(t2) == 1) if(min(c(cormat[t2, var] <= range[2], cormat[t2,var] >= range[1], cormat[t2, var] < 1)) != 1) t2 <- NA
      if(length(var) == nvar) res <- var
     }
    t1 <- t1+1
   }
  if (all(is.na(res))) stop("Not enough variable with the given correlation range")
  return(colnames(cormat)[res])
}
###
### END submatFindSimpl
##################################
##################################


##################################
##################################
###
### trueXcorDescrip:  Function to compute percentiles 2.5%, median and 97.5%
###                   for the mean pair wise correlation of the true predictors with:
###                   (1) the other true predictors and
### 
###
### Input:
###
### cormat:    the correlation matrix
### nX:        number of true predictor to be selected
### corlevel:  pairwise correlation among the true predictors ("mixed" or "high")
### nsim:      number of simulations
### seed:      seed for reproducibility
###
##################################
##################################

### auxiliar function to get the mean pairwise correlation in one simulation:

trueXcor <- function(cormat = cormat237, nX = 5, corlevel = c('mixed', 'high'))
 {
  cormat <- abs(cormat)
  # candidate predictors:
  Xcandidate <- Enames
  if (corlevel == 'high')
   Xcandidate <- highCorrExposures
  # select the true predictors:
  Xtrue <- sample(Xcandidate, nX, replace = FALSE)
  # pairwise correlations among the true predictors:
  aux <- cormat[Xtrue, Xtrue]
  diag(aux) <- NA
  aux <- unique(na.omit(as.numeric(aux)))
  meancorXtXt <- mean(aux)
  # pairwise correlations between the true predictors and the other variables:
  aux <- cormat
  diag(aux) <- NA
  aux <- aux[Xtrue, !(colnames(aux) %in% Xtrue)]
  aux <- unique(na.omit(as.numeric(aux)))
  meancorXtXnot <- mean(aux)
  res <- c(meancorXtXt = meancorXtXt, meancorXtXnot = meancorXtXnot)
  res
 }

### main function:

trueXcorDescrip <- function(cormat = cormat237, nX = 5, corlevel = c('mixed', 'high'), nsim = 3, seed = NULL)
 {
  corlevel <- match.arg(corlevel)
  if (!is.null(seed))
   set.seed(seed)
  sampl <- replicate(nsim, trueXcor(cormat = cormat, nX = nX, corlevel = corlevel))
  res <- apply(sampl, 1, FUN = function(x) quantile(x, probs = c(2.5, 50, 97.5) / 100))
  t(res)
 }
###
### END trueXcorDescrip
##################################
##################################


##################################
##################################
###
### plotCorrMatrix: Function to plot a correlation matrix
###                 (based on the function "plot_corr_matrix"
###                 by Carles Hernandez)
### 
###
### Input:
###
### corr:          pxp correlation matrix whose row names are taken as the names of the exposures.
### addExposures:  add exposures labels.
### addFamilies:   add families labels.
### addSegments:   add families segments.
### family:        vector of length p cointaining the family each exposure belongs.
### dx:            horizontal gap between family segments.
### dy:            vertical space for the family segments.
### seglwd:        family segments width.
### dy2:           vertical space for the family labels.  
### cex.exposures: cex for the names of the exposures.
### cex.family:    cex for the names of the families.
###
###
##################################
##################################
plotCorrMatrix <- function(corr = cormat237, addExposures = FALSE, addFamilies = FALSE, addSegments = FALSE, family = Egroup, dx = 0.4, dy = 1, dy2 = 2.5, seglwd = 4, cex.exposures = 0.50, cex.family = 0.55)
 {
  # plot the matrix of correlation:
  corrplot::corrplot(as.matrix(corr),
                     method = "square",
                     addgrid.col = NA,
                     mar = c(0.5,2,5,0),
                     tl.col = "black",
                     tl.cex = 0.55,
                     tl.pos = "n")

  # exposures labels (y axis):
  if (addExposures)
   {
    par(xpd = TRUE)  
    p <- dim(corr)[1]
    text(x = 0, y = 1:p, labels = rownames(corr)[p:1], adj = 1, cex = cex.exposures)
   }

  # families labels and/or segments (x axis):
  if (addFamilies | addSegments)
   {
    families <- unique(family)
    cnt <- sapply(families, function(ff) sum(family == ff))
    nfam <- length(families)
    cumcnt <- c(0, cumsum(cnt)[-nfam])
   }
  if (addSegments)
   {
    x0line <- cumcnt 
    x1line <- cumsum(cnt)
    # family segments:
    segments(x0 = x0line + dx, y0 = p + dy, x1 = x1line - dx, y1 = p + dy,
             lwd = seglwd, col = c("forestgreen", "blue"))
   }
  if (addFamilies)
   {
    # family labels:
    xtext <- cnt / 2 + cumcnt
    text(x = xtext, y = p + dy2, cex = cex.family, labels = families, pos = 4, srt = 90)
   }
 }
###
### END plotCorrMatrix
##################################
##################################


##################################
##################################
###
### ratioestimate: Function to estimate point (median) and percentile interval
### for a ratio
### 
###
### Input:
###
### numerator: vector of numerators
### denominator: vector of denominators
### conf: confidence for the percentile interval
###
##################################
##################################
ratioestimate <- function(numerator, denominator, conf = 95, ...)
 {
  r <- numerator / denominator
  res <- c(mean(r, ...), quantile(r, probs = (1 + c(0, -1, 1) * conf / 100) / 2, ...))
  rm(r)
  names(res)[1:2] <- c("mean", "median")
  res
 }
###
### END ratioestimate
##################################
##################################


##################################
##################################
###
### simulateE: Function to simulate an exposome dataset from centered and standardized multivariate normal distribution
###
### Input:
###
### muvec:     vector with the mean of each exposure (default is zero for all variables)
### cormat:    correlation matrix of the exposome
### n:         sample size
### seed: seed
##################################
##################################
simulateE <- function(muvec = NULL, cormat = cormat237, n, seed = NULL)
 {
  if (!is.null(seed))
   set.seed(seed)
  if (is.null(muvec))
   muvec <- rep(0, dim(cormat)[1])
  E <- rmvnorm(n = n, mean = muvec, sigma = cormat, method = "svd")
  E <- as.data.frame(E)
  names(E) <- colnames(cormat)
  E
 }
###
### END simulateE
##################################
##################################


##################################
##################################
###
### simulatedatamodel1: Function to simulate a dataset under model 1
### Y ~ X1 + X2 + X3 + X4 + X5 
###
### Input:
###
### E:     data.frame for the exposome
### Xs:    vector of length 5 with the names of the exposures in the model
### bs:    vector of length 6 with the values of the intercept (first value)
###        and the beta coefficients associated to Xs
### sigma: sigma of the error term
### seed:  seed
###
### Output:
###
### data:  a data.frame containing the simulated outcome (Y) in the first column,
###        and the input exposome
###
##################################
##################################
simulatedatamodel1 <- function(E, Xs, bs, sigma, seed = NULL)
 {
  if (!is.null(seed))
   set.seed(seed)
  subE <- data.frame(ones = 1, E[, Xs])
  L <- as.numeric(as.matrix(subE) %*% as.matrix(bs))
  error <- rnorm(n = dim(subE)[1], sd = sigma)
  data <- data.frame(Y = L + error, E)
  rm(subE, L, error, E)
  data
 }
###
### END simulatedatamodel1
##################################
##################################

##################################
##################################
###
### simulatedatamodel2: Function to simulate a dataset under model 2
### Y ~ X1 + X2 + X3 + X4 + X5 + X1:X2 
###
### Input:
###
### E:     data.frame for the exposome
### Xs:    vector of length 5 with the names of the exposures in the model
### bs:    vector of length 6 with the values of the intercept (first value)
###        and the beta coefficients associated to Xs
### a12:   coefficient for the interaction term X1:X2
### sigma: sigma of the error term
### seed:  seed
###
### Output:
###
### data:  a data.frame containing the simulated outcome (Y) in the first column,
###        and the input exposome
###
##################################
##################################
simulatedatamodel2 <- function(E, Xs, bs, a12, sigma, seed = NULL)
 {
  if (!is.null(seed))
   set.seed(seed)
  subE <- E[, Xs]
  X1 <- E[, Xs[1]]
  X2 <- E[, Xs[2]]
  subE <- data.frame(ones = 1, subE, X12 = X1 * X2)
  betas <- c(bs, a12)
  L <- as.numeric(as.matrix(subE) %*% as.matrix(betas))
  error <- rnorm(n = dim(subE)[1], sd = sigma)
  data <- data.frame(Y = L + error, E)
  rm(subE, X1, X2, L, error, E)
  data 
 }
###
### END simulatedatamodel2
##################################
##################################

##################################
##################################
###
### simulatedatamodel3: Function to simulate a dataset under model 3
### Y ~ X1 + X2 + X3 + X4 + X5 + X1:X2 + X1:X3 
###
### Input:
###
### E:     data.frame for the exposome
### Xs:    vector of length 5 with the names of the exposures in the model
### bs:    vector of length 6 with the values of the intercept (first value)
###        and the beta coefficients associated to Xs
### as:    vector of length 2 with the values of the betas coefficient for the
###        interaction terms X1:X2 and X1:X3, respectively
### sigma: sigma of the error term
### seed:  seed
###
### Output:
###
### data:  a data.frame containing the simulated outcome (Y) in the first column,
###        and the input exposome
###
##################################
##################################
simulatedatamodel3 <- function(E, Xs, bs, as, sigma, seed = NULL)
 {
  if (!is.null(seed))
   set.seed(seed)
  subE <- E[, Xs]
  X1 <- E[, Xs[1]]
  X2 <- E[, Xs[2]]
  X3 <- E[, Xs[3]]
  subE <- data.frame(ones = 1, subE, X12 = X1 * X2, X13 = X1 * X3)
  betas <- c(bs, as)
  L <- as.numeric(as.matrix(subE) %*% as.matrix(betas))
  error <- rnorm(n = dim(subE)[1], sd = sigma)
  data <- data.frame(Y = L + error, E)
  rm(subE, X1, X2, X3, L, error, E)
  data 
 }
###
### END simulatedatamodel3
##################################
##################################


##################################
##################################
###
### checkR2powermodel1: Function to estimate de adjusted R^2 and power of model 1
###                     as a function of the true effect size and error term.
### Model: Y ~ X1 + X2 + X3 + X4 + X5 
###
### Input:
###
### muvec:     vector with the mean of each exposure (default is zero for all variables)
### cormat:    correlation matrix of the exposome. Default is cormat237.
### n:         sample size
### Xs:        vector of length 5 with the names of the exposures in the model.
###            If NULL (default), the names of nXs exposures are randomly selected
###            from Esubset. If both Xs and Esubset are NULL, then exposures are
###            randomly selected from the whole exposome.
### bs:        vector of length 6 with the values of the intercept (first value)
###            and the beta coefficients associated to Xs
### sigma:     sigma of the error term
### seed:      seed
###
### Output: a 1x3 data.frame
###
### adjR2: the adjusted R^2
### sens: proportion of true effects detected
### sens2: proportion of interaction effects detected (in this case, NA)
###
##################################
##################################
checkR2powermodel1 <- function(muvec = NULL, cormat = cormat237, n, Xs = NULL, nXs = NULL, Esubset = NULL, bs, sigma, seed = NULL)
 {
  if (!is.null(seed))
    set.seed(seed)
  if (is.null(muvec))
   muvec <- rep(0, dim(cormat)[1])
  if (is.null(Xs))
   {
    if (is.null(Esubset))
     Esubset <- rownames(cormat)
    Xs <- sample(x = Esubset, size = nXs)
   }
  simE <- simulateE(muvec = muvec, cormat = cormat, n = n, seed = seed)
  simmod <- simulatedatamodel1(E = simE, Xs = Xs, bs = bs, sigma = sigma, seed = seed)
  dd <- simmod[, c("Y", Xs)]
  Enames <- paste0("X", 1:length(Xs))
  names(dd)[-1] <- Enames
  mod <- lm(Y ~ ., data = dd)
  # Adjusted R^2:
  adjR2 <- summary(mod)$adj.r.squared
  # sens:
  whichdetect <- summary(mod)$coefficients[Enames, "Pr(>|t|)"] < 0.05
  sens <- mean(whichdetect)
  # sens2:
  sens2 <- NA
  res <- c(adjR2 = adjR2, sens = sens, sens2 = sens2)
  rm(simE, simmod, dd)
  res
 }
###
### END checkR2powermodel1
##################################
##################################


##################################
##################################
###
### checkR2powermodel2: Function to estimate de adjusted R^2 and power of model 2
###                     as a function of the true effect size and error term.
### Model: Y ~ X1 + X2 + X3 + X4 + X5 + X1:X2 
###
### Input:
###
### muvec:     vector with the mean of each exposure (default is zero for all variables)
### cormat:    correlation matrix of the exposome. Default is cormat237.
### n:         sample size
### Xs:        vector of length 5 with the names of the exposures in the model.
###            If NULL (default), the names of nXs exposures are randomly selected
###            from Esubset. If both Xs and Esubset are NULL, then exposures are
###            randomly selected from the whole exposome.
### bs:        vector of length 6 with the values of the intercept (first value)
###            and the beta coefficients associated to Xs
### a12:       coefficient for the interaction term X1:X2
### sigma:     sigma of the error term
### seed:      seed
###
### Output: a 1x3 data.frame
###
### adjR2: the adjusted R^2
### sens: proportion of true effects detected
### sens2: proportion of interaction effects detected
###
##################################
##################################
checkR2powermodel2 <- function(muvec = NULL, cormat = cormat237, n, Xs = NULL, nXs = NULL, Esubset = NULL, bs, a12, sigma, seed = NULL)
 {
  if (!is.null(seed))
    set.seed(seed)
  if (is.null(muvec))
   muvec <- rep(0, dim(cormat)[1])
  if (is.null(Xs))
   {
    if (is.null(Esubset))
     Esubset <- rownames(cormat)
    Xs <- sample(x = Esubset, size = nXs)
   }
  simE <- simulateE(muvec = muvec, cormat = cormat, n = n, seed = seed)
  simmod <- simulatedatamodel2(E = simE, Xs = Xs, bs = bs, a12 = a12, sigma = sigma, seed = seed)
  dd <- simmod[, c("Y", Xs)]
  Enames <- paste0("X", 1:length(Xs))
  names(dd)[-1] <- Enames
  mod <- lm(Y ~ X1*X2 + X3 + X4 + X5, data = dd)
  # Adjusted R^2:
  adjR2 <- summary(mod)$adj.r.squared
  # sens:
  whichdetect <- summary(mod)$coefficients[-1, "Pr(>|t|)"] < 0.05
  # if an interaction is detected, we assume the main effects involved in the interaction are also detected:
  if (whichdetect["X1:X2"])
   {
    whichdetect["X1"] <- TRUE
    whichdetect["X2"] <- TRUE
   }
  sens <- mean(whichdetect)
  # sens2:
  sens2 <- mean(summary(mod)$coefficients["X1:X2", "Pr(>|t|)"] < 0.05)
  res <- c(adjR2 = adjR2, sens = sens, sens2 = sens2)
  rm(simE, simmod, dd)
  res
 }
###
### END checkR2powermodel2
##################################
##################################


##################################
##################################
###
### checkR2powermodel3: Function to estimate de adjusted R^2 and power of model 3
###                     as a function of the true effect size and error term.
### Model: Y ~ X1 + X2 + X3 + X4 + X5 + X1:X2 + X1:X3 
###
### Input:
###
### muvec:     vector with the mean of each exposure (default is zero for all variables)
### cormat:    correlation matrix of the exposome. Default is cormat237.
### n:         sample size
### Xs:        vector of length 5 with the names of the exposures in the model.
###            If NULL (default), the names of nXs exposures are randomly selected
###            from Esubset. If both Xs and Esubset are NULL, then exposures are
###            randomly selected from the whole exposome.
### bs:        vector of length 6 with the values of the intercept (first value)
###            and the beta coefficients associated to Xs
### as:        vector of length 2 with the values of the betas coefficient for the
###            interaction terms X1:X2 and X1:X3, respectively
### sigma:     sigma of the error term
### seed:      seed
###
### Output: a 1x3 data.frame
###
### adjR2: the adjusted R^2
### sens: proportion of true effects detected
### sens2: proportion of interaction effects detected
###
##################################
##################################
checkR2powermodel3 <- function(muvec = NULL, cormat = cormat237, n, Xs = NULL, nXs = NULL, Esubset = NULL, bs, as, sigma, seed = NULL)
 {
  if (!is.null(seed))
    set.seed(seed)
  if (is.null(muvec))
   muvec <- rep(0, dim(cormat)[1])
  if (is.null(Xs))
   {
    if (is.null(Esubset))
     Esubset <- rownames(cormat)
    Xs <- sample(x = Esubset, size = nXs)
   }
  simE <- simulateE(muvec = muvec, cormat = cormat, n = n, seed = seed)
  simmod <- simulatedatamodel3(E = simE, Xs = Xs, bs = bs, as = as, sigma = sigma, seed = seed)
  dd <- simmod[, c("Y", Xs)]
  Enames <- paste0("X", 1:length(Xs))
  names(dd)[-1] <- Enames
  mod <- lm(Y ~ X1*X2 + X1*X3 + X4 + X5, data = dd)
  # Adjusted R^2:
  adjR2 <- summary(mod)$adj.r.squared
  # sens:
  whichdetect <- summary(mod)$coefficients[-1, "Pr(>|t|)"] < 0.05
  # if an interaction is detected, we assume the main effects involved in the interaction are also detected:
  if (whichdetect["X1:X2"])
   {
    whichdetect["X1"] <- TRUE
    whichdetect["X2"] <- TRUE
   }
  if (whichdetect["X1:X3"])
   {
    whichdetect["X1"] <- TRUE
    whichdetect["X3"] <- TRUE
   }
  sens <- mean(whichdetect)
  # sens2:
  sens2 <- mean(summary(mod)$coefficients[c("X1:X2", "X1:X3"), "Pr(>|t|)"] < 0.05)
  res <- c(adjR2 = adjR2, sens = sens, sens2 = sens2)
  rm(simE, simmod, dd)
  res
 }
###
### END checkR2powermodel3
##################################
##################################


##################################
##################################
###
### tunemodel: Function to tune parameters under a given model
###
### Input:
###
### formula: expression (character) of the form (for example, for model 1):
###          "checkR2powermodel1(n = n0,
###                              Esubset = highCorrExposures,
###                              bs = c(b0s1a, b1s1a, b2s1a, b3s1a, b4s1a, b5s1a),
###                              sigma = sigmas1a)".
### nsim:    number of simulations in the tuning
### conf:    confidence level (percentage) for the interval estimate
### seed:    seed
###
### Output: a 3x3 matrix with point and CI estimate of:
###
### adjR2:   the adjusted R^2
### sens:    proportion of true effects detected
### sens2:   proportion of interaction effects detected
###
##################################
##################################
tunemodel <- function(formula, nsim = 100, conf = 95, seed = NULL)
 {
  if (!is.null(seed))
   set.seed(seed)
  mytext <- paste0("as.data.frame(t(replicate(nsim, ", formula, ")))")
  cc <- eval(parse(text = mytext))
  ccsum <- t(apply(cc, 2, FUN = function(x) c(mean = mean(x, na.rm = T), quantile(x, probs = (1 + c(-1, 1) * conf / 100) / 2, na.rm = T))))
  res <- round(ccsum, 2)
  rm(cc)
  res
 }
###
### END tunemodel
##################################
##################################


##################################
##################################
###
### whichFilesSaved: Function to get index of the simulations
###                  already saved in a folder
###
### Input:
###
### searchDir:       folder for searching
### rootname:        common root names ("trainingdata", "DSA", "glinternet", "gbm", ...)
### scenario:        scenario (e.g., "1a")
### sims:            set of datasets to check (e.g., 1:100)
###
### Output:
### numeric vector.
###
##################################
##################################
whichFilesSaved <- function(searchDir, rootname, scenario = "1a", sims = 1:100)
 {
  setwd(searchDir)
  xx <- list.files()
  setwd(workingDir)
  xx0 <- paste0(rootname, "Scen", scenario, "Sim", sims, ".Rdata")
  done <- sims[xx0 %in% xx]
  if (length(done) == 0) done <- "none"
  done
 }
###
### END whichFilesSaved
##################################
##################################


##############################################################################
##############################################################################
##############################################################################
##############################################################################
##############################################################################
##############################################################################
##############################################################################
##############################################################################
##############################################################################
##############################################################################
##############################################################################
##############################################################################
##############################################################################
##############################################################################
##############################################################################
############
############
############       FIT FUNCTIONS
############
############
##############################################################################
##############################################################################
##############################################################################
##############################################################################
##############################################################################
##############################################################################
##############################################################################
##############################################################################
##############################################################################
##############################################################################
##############################################################################
##############################################################################
##############################################################################
##############################################################################
##############################################################################


##################################
##################################
###
### fitTrueModel: Function to fit the true model
###
### Input:
###
### formula:      character. "Y ~ X1 + X2 + X3 + X4 + X5" for model 1,
###               "Y ~ X1*X2 + X3 + X4 + X5" for model 2 and
###               "Y ~ X1*X2 + X1*X3 + X4 + X5" for model 3.
### scenario:     e.g., "1a"
### whichdataset: dataset counter (e.g., 1)
###
### Output:
###
### fit:          output from lm
###
##################################
##################################
fitTrueModel <- function(formula, scenario, whichdataset)
 {
  setwd(simulatedExposomeResponseDir)
  load(paste0("trainingDataScen", scenario, "Sim", whichdataset, ".Rdata"))
  fit <- lm(formula = as.formula(formula), data = simdata)
  setwd(performanceResultsDir)
  save(fit, file = paste0("fitTrueModelScen", scenario, "Sim", whichdataset, ".Rdata"))
  setwd(workingDir)
 }
###
### END fitTrueModel
##################################
##################################


##################################
##################################
###
### fitDSA:          Function to fit DSA
###
### Input:
###
### modelLabel:      label for the name of the file:
###                  "fitDSA1", "fitDSA", "fitDSA3"
### scenario:        scenario
### whichdataset:    number of the training dataset
### maxsize:         maximum size of the DSA model.
### maxorderint:     maximum order of interactions in the DSA model.
### maxsumofpow:     maximum value of the sum of powers in the DSA model.
### vfold:           nfolds for cross-validation.
### userseed:        seed.
###
### Output:          the result of fitting DSA
###
##################################
##################################
fitDSA <- function(modelLabel = "fitDSA1", scenario = "1a", whichdataset = 1, maxsize, maxorderint, maxsumofpow, vfold = 5, userseed)
 {
  simdata <- NULL
  fit <- NULL
  # load training data:
  setwd(simulatedExposomeResponseDir)
  load(paste0("trainingDataScen", scenario, "Sim", whichdataset, ".Rdata"))
  setwd(workingDir)
  tryfit <- try(DSA(Y ~ 1, data = simdata, maxsize = maxsize, maxorderint = maxorderint, maxsumofpow = maxsumofpow, vfold = vfold, userseed = userseed))
  ### WARNING: Due to the large number of candidate variables considered,
  ### the DSA algorithm invoked cannot avoid refitting models already evaluated.
  ### You may want to reduce the number of candidate variables or further
  ### constrain the complexity of the models considered.
  if (class(tryfit) != "try-error")
   fit <- tryfit
  rm(tryfit)
  setwd(performanceResultsDir)
  save(fit, file = paste0(modelLabel, "Scen", scenario, "Sim", whichdataset, ".Rdata"))
  setwd(workingDir)
 }
###
### END fitDSA
##################################


##################################
##################################
###
### BEGIN functions for correlation analysis + CART + DSA
###
##################################
##################################

# Exposure group:
Egroup <- rep(NA, 237)
Egroup[1:8] <- "Organochlorines"
Egroup[9:22] <- "PBDEs"
Egroup[23:30] <- "PFAS"
Egroup[31:56] <- "Metals"
Egroup[57:66] <- "Phthalates"
Egroup[67:75] <- "Phenols"
Egroup[76:87] <- "Water DBPs"
Egroup[88] <- "Cotinine"
Egroup[89:118] <- "Air pollutants"
Egroup[119:121] <- "Green Space"
Egroup[122:126] <- "Built environment"
Egroup[127:130] <- "Noise"
Egroup[131:135] <- "Indoor air"
Egroup[136:186] <- "Nutrients"
Egroup[187:237] <- "w32 Nutrients"

Egroups <- unique(Egroup)
nEgroups <- length(Egroups)


##################################
##################################
###
### corAnalysisGroup: Function to select exposures in an exposure
###                   group result of a correlation analysis.
###
### Input:
###
### scenario:     character (e.g., "2a")
### whichdataset: numeric (e.g., 1)
### whichEgroup:  (see above) 
### threshold:    minimum pairwise correlation to drop exposures
###
###
### Output:       names of the exposures to keep
###
##################################
##################################
corAnalysisGroup <- function(scenario, whichdataset, whichEgroup, threshold)
 {
  setwd(simulatedExposomeResponseDir)
  load(paste0("trainingDataScen", scenario, "Sim", whichdataset, ".Rdata"))
  setwd(workingDir)
  dat <- simdata
  dat$Y <- NULL
  # subset of exposures in the given group:
  namsel <- names(dat)[Egroup %in% Egroups[whichEgroup]]
  dat <- subset(dat, select = namsel)
  # correlation matrix:
  if (dim(dat)[2] == 1)
   {
    M <- -1 } else {
    cmat <- abs(cor(dat))
    diag(cmat) <- 0
    M <- max(cmat)
   }
  keep <- names(dat)
  while (M > threshold)
   {
    aux <- rowSums(cmat == M)
    Es <- names(aux)[aux > 0]
    nEs <- length(Es)
    pvalues <- rep(NA, nEs)
    for (i in 1:nEs)
     {
      subdat <- simdata[, c(Es[i], "Y")]
      names(subdat)[1] <- "X"
      mod <- lm(Y ~ X, data = subdat)
      pvalues[i] <- summary(mod)$coefficients["X", "Pr(>|t|)"]
     }    
    retain <- Es[which(pvalues == min(pvalues))]
    todrop <- Es[!Es %in% retain]
    keep <- keep[!keep %in% todrop]
    dat[, todrop] <- NULL
    cmat <- abs(cor(dat))
    diag(cmat) <- 0
    M <- max(cmat)
   }
  keep
 }
###
### END corAnalysisGroup
##################################
##################################


##################################
##################################
###
### corAnalysisDataset: Function to select exposures in a dataset
###                     result of a correlation analysis.
###
### Input:
###
### modelLabel:   label for the name of the file ("getCorAnalysisDataset")
### scenario:     character (e.g., "2a")
### whichdataset: numeric (e.g., 1)
### threshold:    minimum pairwise correlation to drop exposures.
###
###
### Output:       names of the exposures to keep or save data
###
##################################
##################################
corAnalysisDataset <- function(modelLabel = "getCorAnalysisDataset", scenario = "1a", whichdataset = 1, threshold = 0.6, save = TRUE)
 {
  res <- sapply(1:nEgroups,
                FUN = function(g) corAnalysisGroup(scenario = scenario,
                                                   whichdataset = whichdataset,
                                                   whichEgroup = g,
                                                   threshold = threshold))
  res <- unlist(res)
  if (save)
   {
    setwd(simulatedExposomeResponseDir)
    load(paste0("trainingDataScen", scenario, "Sim", whichdataset, ".Rdata"))
    simdata <- simdata[, c("Y", res)]
    save(simdata, file = paste0(modelLabel, "Scen", scenario, "Sim", whichdataset, ".Rdata"))
    setwd(workingDir) } else {
    res
   }
 }
###
### END corAnalysisDataset
##################################
##################################


##################################
##################################
###
### screeningCART: Function for an preliminar screening of
###                the exposures using CART.
###
### Input:
###
### scenario:     character (e.g., "2a")
### whichdataset: numeric (e.g., 1)
### xval:         number of cross-validations (default is 10). Only changed for sensitivity analysis
### maxdepth:     maximum depth of any node of the final tree, with the root node counted as depth 0.
###               Values greater than 30 rpart will give nonsense results on 32-bit machines.
###               Default is 30. Only changed for sensitivity analysis
### corrAn:       analise correlation anaylis results (TRUE) or raw training data (FALSE)
###
###
### Output:       names of the selected exposures
###
##################################
##################################
screeningCART <- function(scenario = "4b", whichdataset = 1, xval = 10, maxdepth = 30, corrAn = TRUE)
 {
  setwd(simulatedExposomeResponseDir)
  if (corrAn)
   {
    load(paste0("getCorAnalysisDatasetScen", scenario, "Sim", whichdataset, ".Rdata")) } else {
    load(paste0("trainingDataScen", scenario, "Sim", whichdataset, ".Rdata"))
   }
  setwd(workingDir)
  # fit the tree:
  fit <- rpart(Y ~ ., method = "anova", control = rpart.control(xval = xval, maxdepth = maxdepth), data = simdata)
  # prune the tree by min CP
  fit <- prune(fit, cp = fit$cptable[which.min(fit$cptable[, "xerror"]), "CP"])
  # extract all unique variables included in CART
  varnames <- as.character(unique(fit$frame$var))
  varnames <- varnames[!varnames %in% "<leaf>"]
  simdata <- simdata[, c("Y", varnames)]
  simdata
 }
###
### END screeningCART
##################################
##################################


##################################
##################################
###
### fitCorrAnCARTDSA:  Function to fit correlation analysis + CART + DSA (Sun's paper)
###
### Input:
###
### modelLabel:      label for the name of the file ("fitDSA3")
### scenario:        scenario
### whichdataset:    number of the training dataset
### corrAn:          analise correlation anaylis results (TRUE) or raw training data (FALSE)
### xval:            (CART step) number of cross-validations (default is 10). Only changed for sensitivity analysis
### maxdepth:        (CART step) maximum depth of any node of the final tree, with the root node counted as depth 0.
###                  Values greater than 30 rpart will give nonsense results on 32-bit machines.
###                  Default is 30. Only changed for sensitivity analysis
### maxsize:         maximum size of the DSA model.
### maxorderint:     maximum order of interactions in the DSA model.
### maxsumofpow:     maximum value of the sum of powers in the DSA model.
### vfold:           (DSA step) number of cross-validations (default is 5). Only changed for sensitivity analysis
### userseed:        seed.
###
### Output:          the result of fitting correlation analysis + CART + DSA
###
##################################
##################################
fitCorrAnCARTDSA <- function(modelLabel = "fitDSA3", scenario = "1a", whichdataset = 1, corrAn = TRUE, xval = 10, maxdepth = 30, maxsize, maxorderint, maxsumofpow, vfold = 5, userseed)
 {
  fit <- NA
  i <- whichdataset
  # Perform CART using data resulting (stored) from correlation analysis:
  trainingdata <- screeningCART(scenario = scenario, whichdataset = whichdataset, xval = xval, maxdepth = maxdepth, corrAn = corrAn)
  tryfit <- try(DSA(Y ~ 1, data = trainingdata, maxsize = maxsize, maxorderint = maxorderint, maxsumofpow = maxsumofpow, vfold = vfold, userseed = userseed))
  ### WARNING: Due to the large number of candidate variables considered,
  ### the DSA algorithm invoked cannot avoid refitting models already evaluated.
  ### You may want to reduce the number of candidate variables or further
  ### constrain the complexity of the models considered.
  if (class(tryfit) != "try-error")
   fit <- tryfit
  rm(tryfit)
  setwd(performanceResultsDir)
  save(fit, file = paste0(modelLabel, "Scen", scenario, "Sim", whichdataset, ".Rdata"))
  setwd(workingDir)
 }
###
### END fitCorrAnCARTDSA
##################################


## ##################################
## ##################################
## ###
## ### fitCARTDSA:      Function to fit CART + DSA (Sun's paper)
## ###
## ### Input:
## ###
## ### scenario:        scenario
## ### whichdataset:    number of the training dataset
## ### maxsize:         maximum size of the DSA model.
## ### maxorderint:     maximum order of interactions in the DSA model.
## ### maxsumofpow:     maximum value of the sum of powers in the DSA model.
## ### userseed:        seed.
## ###
## ### Output:          the result of fitting CART + DSA
## ###
## ##################################
## ##################################
## fitCARTDSA <- function(scenario = "1a", whichdataset = 1, maxsize, maxorderint, maxsumofpow, userseed)
##  {
##   fitdsa <- NA
##   i <- whichdataset
##   # Perform CART using data resulting (stored) from correlation analysis:
##   trainingdata <- screeningCART(scenario = scenario, whichdataset = whichdataset, corrAn = FALSE)
##   aux <- try(DSA(Y ~ 1, data = trainingdata, maxsize = maxsize, maxorderint = maxorderint, maxsumofpow = maxsumofpow, userseed = userseed))
##   ### WARNING: Due to the large number of candidate variables considered,
##   ### the DSA algorithm invoked cannot avoid refitting models already evaluated.
##   ### You may want to reduce the number of candidate variables or further
##   ### constrain the complexity of the models considered.
##   if (class(aux) != "try-error")
##    {
##     fitdsa <- aux
##     ### Eliminar contenido de res que no sea necesario y pueda pesar (por ejemplo, mirar si guarda los datos y quitarlo)
##    }
##   setwd(performanceResultsDir)
##   save(fitdsa, file = paste0("fitCARTDSA", scenario, "sim", i, ".Rdata"))
##   setwd(workingDir)
##  }
## ###
## ### END fitCARTDSA
## ##################################


## ##################################
## ##################################
## ###
## ### END functions for correlation analysis + CART + DSA
## ###
## ##################################
## ##################################


##################################
##################################
###
### fitlasso: Function to fit LASSO (glmnet package)
###
### Input:
###
### modelLabel:    label for the name of the file ("fitlasso")
### scenario:      scenario
### whichdataset:  number of the training dataset
###
###
### Output:
###
### saves the output of the function 'cv.glmnet' (require(glmnet))
###
##################################
##################################
fitlasso <- function(modelLabel = "fitlasso", scenario = "2a", whichdataset = 1, nfolds = 10)
 {
  simdata <- NULL
  fit <- NULL
  # load training data:
  setwd(simulatedExposomeResponseDir)
  load(paste0("trainingDataScen", scenario, "Sim", whichdataset, ".Rdata"))
  setwd(workingDir)
  X <- simdata
  X$Y <- NULL
  X <- as.matrix(X)
  tryfit <- try(cv.glmnet(x = X, y = simdata$Y, family = "gaussian", nfolds = nfolds))
  if (class(tryfit) != "try-error")
   fit <- tryfit
  rm(tryfit)
  setwd(performanceResultsDir)
  save(fit, file = paste0(modelLabel, "Scen", scenario, "Sim", whichdataset, ".Rdata"))
  setwd(workingDir)
 }
###
### END fitlasso
##################################
##################################


##################################
##################################
###
### fitglinternet: Function to fit glinternet
###
### Input:
###
### modelLabel:    label for the name of the file ("fitglinternet")
### scenario:      scenario
### whichdataset:  number of the training dataset
### nfolds:        number of folds for cross-validation
### nlambda:       number of lambda values. Our default is 20
### userseed:      seed.
###
###
### Output:
###
### saves the output of the function 'glinternet.cv' (require(glinternet))
###
##################################
##################################
fitglinternet <- function(modelLabel = "fitglinternet", scenario = "2a", whichdataset = 1, nfolds = 3, nlambda = 20, userseed)
 {
  simdata <- NULL
  fit <- NULL
  # load training data:
  setwd(simulatedExposomeResponseDir)
  load(paste0("trainingDataScen", scenario, "Sim", whichdataset, ".Rdata"))
  setwd(workingDir)
  # parameters for glinternet:
  p <- dim(simdata)[2] - 1
  nLevels <- rep(1, p)
  Ytraining <- as.matrix(simdata["Y"])
  Xtraining <- simdata
  Xtraining$Y <- NULL
  Xtraining <- as.matrix(Xtraining)
  set.seed(userseed)
  tryfit <- try(glinternet.cv(X = Xtraining, Y = Ytraining, numLevels = nLevels, nFolds = nfolds, nLambda = nlambda))
  if (class(tryfit) != "try-error")
   fit <- tryfit
  rm(tryfit)
  setwd(performanceResultsDir)
  save(fit, file = paste0(modelLabel, "Scen", scenario, "Sim", whichdataset, ".Rdata"))
  setwd(workingDir)
 }
###
### END fitglinternet
##################################
##################################


##################################
##################################
###
### fitbrt: Function to fit the Boosted Regression Trees
###         Algorithm for variable selection described in
###         "Variable selection from random forests: application
###         to gene expression data", Ramon Diaz-Uriarte.   
###
### Input:
###
### modelLabel:    label for the name of the file ("fitgbm")
### trainingdata:  training data
### userseed:      seed
### d:             tree complexity (interection depth)
### M:             number of trees
### learning.rate: learning rate
### bag.fraction:  bag fraction
### n.folds:       number of folds for cross validation (default is 10)
###
### Output:
### fitbrt: the BRT fitted model
###
##################################
##################################
fitbrt <- function(modelLabel = "fitgbm", scenario = "2a", whichdataset = 1, userseed, d, M, learning.rate = 0.001, bag.fraction = 0.5, n.folds = 10)
 {
  simdata <- NULL
  fit1 <- NULL
  fit2 <- NULL
  # load training data:
  setwd(simulatedExposomeResponseDir)
  load(paste0("trainingDataScen", scenario, "Sim", whichdataset, ".Rdata"))
  p <- dim(simdata)[2] - 1
  vecn <- round(p * (1/2)^(0:8))
  ln <- length(vecn)
  fitgbm <- vector("list", ln)
  set.seed(userseed)
  tryfit <- try(gbm.step(data = simdata, gbm.x = 2:(p + 1), gbm.y = 1, tree.complexity = d, learning.rate = learning.rate, bag.fraction = bag.fraction, n.folds = n.folds, family = "gaussian", n.trees = M, max.trees = M, plot.main = FALSE, verbose = FALSE, silent = TRUE))
  if (class(tryfit) != "try-error")
   fit1 <- tryfit
  rm(tryfit)
  # I use 0 se rule
  limit <- fit1$cv.statistics$deviance.mean
  # this would be for 1 se rule:
  # limit <- fit1$cv.statistics$deviance.mean + fit1$cv.statistics$deviance.se
  errdev <- rep(NA, ln)
  errdev[1] <- fit1$cv.statistics$deviance.mean
  newdb <- simdata
  b <- rownames(fit1$contributions)
  for (i in 2:ln)
   {
    newdb <- newdb[, c("Y", b[1:vecn[i]])]
    # do not change the initial order
    set.seed(userseed)
    tryfit <- try(gbm.step(data = newdb, gbm.x = 2:(dim(newdb)[2]), gbm.y = 1, tree.complexity = d, learning.rate = learning.rate, bag.fraction = bag.fraction, family = "gaussian", n.trees = M, max.trees = M, plot.main = FALSE, verbose = FALSE, silent = TRUE))
    if (class(tryfit) != "try-error")
     {
      fit2 <- tryfit
      errdev[i] <- fit2$cv.statistics$deviance.mean
     }
    rm(tryfit)
   }
  indmin <- max((1:ln)[errdev < limit], na.rm = TRUE)
  if (indmin == 1)
   {
    fit <- fit1 } else {
    set.seed(userseed)
    newdb <- simdata[, c("Y", b[1:vecn[indmin]])]
    tryfit <- try(gbm.step(data = newdb, gbm.x = 2:(1 + vecn[indmin]), gbm.y = 1, tree.complexity = d, n.trees = M, bag.fraction = bag.fraction, family = "gaussian", max.trees = M))
    if (class(tryfit) != "try-error")
     fit <- tryfit
    rm(tryfit)
   }
  setwd(performanceResultsDir)
  save(fit, file = paste0(modelLabel, "Scen", scenario, "Sim", whichdataset, ".Rdata"))
  setwd(workingDir)
 }
###
### END fitbrt
##################################
##################################


##################################
##################################
###
### fit2steps:       Function to fit the two-steps algorithm described in:
###                  "Increasing the power of identifyinggenome-wide association studies
###                  gene x gene interactions in genome-wide association studies".
###                  Charles Kooperberg and Fred Hutchinson.
###
### Input:
###
### modelLabel:      label for the name of the file ("fit2steps")
### scenario:        scenario
### whichdataset:    number of the training dataset
### alpha1:          significance level for step 1.
### correct1:        method for correcting p-value at step 1. c("holm", "hochberg", "hommel",
###                  "bonferroni", "BH", "BY", "fdr", "none"). See p.adjust
### alpha2:          significance level for step 2.
### correct2:        method for correcting p-value at step 2. c("holm", "hochberg", "hommel",
###                  "bonferroni", "BH", "BY", "fdr", "none"). See p.adjust
###
### Output:          the result of fitting CART + DSA
###
##################################
##################################
fit2steps <- function(modelLabel = "fit2steps", scenario = "2a", whichdataset = 1, alpha1 = 0.05, correct1 = "BY", alpha2 = 0.05, correct2 = "BY")
 {
  whichpassmain <- character(0)
  whichpassinter <- character(0)
  ### Step 1: Screening
  # 1a. Fix the first-stage significance level alpha1.
  # 1b. Test every exposure marginally at level alpha1 using a linear regression model.
  setwd(simulatedExposomeResponseDir)
  load(paste0("trainingDataScen", scenario, "Sim", whichdataset, ".Rdata"))
  setwd(workingDir)
  Y <- simdata$Y
  pvals <- sapply(2:dim(simdata)[2], FUN = function(i) {
                                     X <- simdata[, i]
                                     mod <- lm(Y ~ X)
                                     pval <- summary(mod)$coefficients["X", "Pr(>|t|)"]
                                     pval })
  # 1c. Correct the p-value from Step 1b for multiple comparisons:
  pvals <- p.adjust(p = pvals, method = correct1)
  comp1 <- pvals <= alpha1
  if (any(comp1))
   {
    subdat <- simdata[, c(TRUE, comp1)]
    whichpassmain <- names(subdat)[-1]
    m <- length(whichpassmain)  # for multiple comparisons correction 
    ### Step 2: Test the interactions
    if (m > 1)
     {
      # 2a. Test the interactions between all exposures that pass Step 1b, using the linear
      #     regression model E(Y) = beta0 + beta1*E1 + beta2*E2 + beta12*E1*E2.
      # number of terms to test:
      ntest <- m * (m - 1) / 2
      pvals <- rep(NA, ntest)
      termsnames <- rep(NA, ntest)
      for (i in 1:(m - 1))
       {
        for (j in (i + 1):m)
         {
          aux <- subdat[, c(1, 1 + i, 1 + j)]
          mod <- lm(Y ~ .^2, data = aux)
          pval <- summary(mod)$coefficients[4, "Pr(>|t|)"]
          pvals[-(i - 1) * (i - 2) / 2 + j + (m - 2) * i + 1 - m] <- pval
          termsnames[-(i - 1) * (i - 2) / 2 + j + (m - 2) * i + 1 - m] <- rownames(summary(mod)$coefficients)[4]
         } 
       }
      # 2b. Correct the p-value from Step 2a for multiple comparisons:
      pvals <- p.adjust(p = pvals, method = correct2)
      comp2 <- pvals <= alpha2
      if (any(comp2))
       whichpassinter <- termsnames[comp2]
     }
   }
  fit <- list(whichpassmain = whichpassmain, whichpassinter = whichpassinter)
  setwd(performanceResultsDir)
  save(fit, file = paste0(modelLabel, "Scen", scenario, "Sim", whichdataset, ".Rdata"))
  setwd(workingDir)  
 }
###
### END fit2steps
##################################
##################################


##############################################################################
##############################################################################
##############################################################################
##############################################################################
##############################################################################
##############################################################################
##############################################################################
##############################################################################
##############################################################################
##############################################################################
##############################################################################
##############################################################################
##############################################################################
##############################################################################
##############################################################################
############
############
############       PERFORMANCE FUNCTIONS
############
############
##############################################################################
##############################################################################
##############################################################################
##############################################################################
##############################################################################
##############################################################################
##############################################################################
##############################################################################
##############################################################################
##############################################################################
##############################################################################
##############################################################################
##############################################################################
##############################################################################
##############################################################################


##################################
##################################
###
### getRoosR2:       Function to get the relative o-o-s R2 (ratio fitted model to true model)
###
### Input:
###
### scenario:        e.g., "1a"
### whichdataset:    dataset counter (e.g., 1)
### n:               sample size for the test dataset.
### seed:            seed for simulating the test dataset.
### truemodel:       a 'lm' object containing the true fitted model (for a given scenario and
###                  simulated training dataset).
### fittedmodel:     an object containing the fitted model (for a given scenario and simulated
###                  training dataset).
###
### Output:          the relative o-o-s R2 (ratio fitted model to true model).
###
##################################
##################################
getRoosR2 <- function(scenario = "3a", whichdataset = 1, n = 10000, truemodel, fittedmodel, seed = NULL)
 {
  if (!is.null(seed))
   set.seed(seed)
  # simulate a test dataset from the true model:
  #  simulate exposome:
  Etest <- simulateE(n = n, seed = seed)
  #  replace names of variables in the exposome (some of them are now "X1", "X2", ..., "X5"
  #  and their position change from one dataset to another):
  setwd(simulatedExposomeResponseDir)
  load(paste0("trainingDataScen", scenario, "Sim", whichdataset, ".Rdata"))
  setwd(workingDir)
  names(Etest) <- names(simdata)[-1]
  rm(simdata)
  #  simulate the test dataset:
  mainscen <- as.numeric(substr(scenario, 1, 1))
  textformula <- vector("list", 3)
  textformula[[1]] <- paste0("simulatedatamodel1(E = Etest, Xs = paste0('X', 1:5), ", paste0('bs = c(', paste0(paste0('b', 0:5, 's'), scenario, collapse = ', '), ')'), ", sigma = ", paste0('sigmas', scenario), ", seed = seed)")
  textformula[[2]] <- paste0("simulatedatamodel2(E = Etest, Xs = paste0('X', 1:5), ", paste0('bs = c(', paste0(paste0('b', 0:5, 's'), scenario, collapse = ', '), ')'), ", a12 = ", paste0('a12s', scenario), ", sigma = ", paste0('sigmas', scenario), ", seed = seed)")
  textformula[[3]] <- paste0("simulatedatamodel3(E = Etest, Xs = paste0('X', 1:5), ", paste0('bs = c(', paste0(paste0('b', 0:5, 's'), scenario, collapse = ', '), ')'), paste0(', as = c(', paste0(paste0(c('a12s', 'a13s'), scenario, collapse = ', '), ')'))
, ", sigma = ", paste0('sigmas', scenario), ", seed = seed)")
  textformula <- paste("testdata", textformula[[mainscen]], sep = " <- ")
  eval(parse(text = textformula))
  pred <- predict(truemodel, newdata = testdata)
  mod <- lm(testdata$Y ~ pred)
  R2truemodel <- summary(mod)$r.squared
  pred <- NA
  ########
  if (inherits(fittedmodel, "DSA"))
   pred <- predict(fittedmodel, newdata = testdata)
  ########
  if (inherits(fittedmodel, "cv.glmnet"))
   {
    Xtest <- testdata
    Xtest$Y <- NULL
    Xtest <- as.matrix(Xtest)
    pred <- predict(fittedmodel, newx = Xtest, s = "lambda.min")
   }
  ########
  if (inherits(fittedmodel, "glinternet.cv"))
   {
    Xtest <- testdata
    Xtest$Y <- NULL
    Xtest <- as.matrix(Xtest)
    pred <- predict(fittedmodel, X = Xtest)
   }
  ########
  if (inherits(fittedmodel, "gbm"))
   pred <- predict(fittedmodel, newdata = testdata, n.trees = fittedmodel$n.trees)
  mod <- lm(testdata$Y ~ pred)
  R2fittedmodel <- summary(mod)$r.squared
  RoosR2 <- R2fittedmodel / R2truemodel
  RoosR2
 }
###
### END getRoosR2
##################################
##################################


##################################
##################################
###
### getoosR2TrueModel:  Function to get the o-o-s R2 of the true model
###
### Input:
###
### scenario:        e.g., "1a"
### whichdataset:    dataset counter (e.g., 1)
### n:               sample size for the test dataset.
### seed:            seed for simulating the test dataset.
###
### Output:          the o-o-s R2.
###
##################################
##################################
getoosR2 <- function(scenario = "3a", whichdataset = 1, n = 10000, seed = NULL)
 {
  if (!is.null(seed))
   set.seed(seed)
  # simulate a test dataset from the true model:
  #  simulate exposome:
  Etest <- simulateE(n = n, seed = seed)
  #  replace names of variables in the exposome (some of them are now "X1", "X2", ..., "X5"
  #  and their position change from one dataset to another):
  setwd(simulatedExposomeResponseDir)
  load(paste0("trainingDataScen", scenario, "Sim", whichdataset, ".Rdata"))
  setwd(workingDir)
  names(Etest) <- names(simdata)[-1]
  rm(simdata)
  #  simulate the test dataset:
  mainscen <- as.numeric(substr(scenario, 1, 1))
  textformula <- vector("list", 3)
  textformula[[1]] <- paste0("simulatedatamodel1(E = Etest, Xs = paste0('X', 1:5), ", paste0('bs = c(', paste0(paste0('b', 0:5, 's'), scenario, collapse = ', '), ')'), ", sigma = ", paste0('sigmas', scenario), ", seed = seed)")
  textformula[[2]] <- paste0("simulatedatamodel2(E = Etest, Xs = paste0('X', 1:5), ", paste0('bs = c(', paste0(paste0('b', 0:5, 's'), scenario, collapse = ', '), ')'), ", a12 = ", paste0('a12s', scenario), ", sigma = ", paste0('sigmas', scenario), ", seed = seed)")
  textformula[[3]] <- paste0("simulatedatamodel3(E = Etest, Xs = paste0('X', 1:5), ", paste0('bs = c(', paste0(paste0('b', 0:5, 's'), scenario, collapse = ', '), ')'), paste0(', as = c(', paste0(paste0(c('a12s', 'a13s'), scenario, collapse = ', '), ')'))
, ", sigma = ", paste0('sigmas', scenario), ", seed = seed)")
  textformula <- paste("testdata", textformula[[mainscen]], sep = " <- ")
  eval(parse(text = textformula))
  # read the fitted model:
  setwd(performanceResultsDir)
  load(paste0("fitTrueModelScen", scenario, "Sim", whichdataset, ".Rdata"))
  setwd(workingDir)
  pred <- predict(fit, newdata = testdata)
  mod <- lm(testdata$Y ~ pred)
  oosR2truemodel <- summary(mod)$r.squared
  oosR2truemodel
 }
###
### END getoosR2
##################################
##################################


##################################
##################################
###
### performanceTrueModel: Function to compute the performance of the true model
###
### Input:
###
### modelLabel:      "TrueModel"actions.
### scenario:        character (e.g., "2a")
### sims:            numeric vector with the index of analized datasets
### forceMain:       logical. If an interaction is detected, we assume the main effects
###                  involved in the interaction are also detected. Default is TRUE.
###
### Output: a 1x2 data.frame
###
### sens: proportion of true effects detected
### sens2: proportion of interaction effects detected (in this case, NA)
###
##################################
##################################
performanceTrueModel <- function(modelLabel = "TrueModel", scenario = "3d", sims = 1:100, forceMain = TRUE)
 {
  # number of datasets analyzed:
  nsims <- length(sims)
  # measures:
  RMS <- rep(NA, nsims)
  RNV <- rep(NA, nsims)
  Sens <- rep(NA, nsims)
  Sensvar <- rep(NA, nsims)
  AltSens <- rep(NA, nsims)
  Sens2 <- rep(NA, nsims)
  AltSens2 <- rep(NA, nsims)
  AllT2D <- rep(NA, nsims)
  FDR <- rep(NA, nsims)
  FDRvar <- rep(NA, nsims)
  AltFDR <- rep(NA, nsims)
  FDR2 <- rep(NA, nsims)
  AltFDR2 <- rep(NA, nsims)
  RoosR2 <- rep(NA, nsims)
  for (i in sims)
   {
    # read the fitted model:
    setwd(performanceResultsDir)
    load(paste0("fit", modelLabel, "Scen", scenario, "Sim", i, ".Rdata"))
    setwd(workingDir)
    coefs <- summary(fit)$coefficients
    # sens:
    whichdetect <- coefs[-1, "Pr(>|t|)"] < 0.05
    whichmodel <- as.numeric(substr(scenario, 1, 1))
    # if an interaction is detected, do we assume the main effects involved in the interaction are also detected?
    if (forceMain)
     {
      # X1X2 in model 2:
      if ((whichmodel == 2) & (whichdetect["X1:X2"]))
       {
        whichdetect["X1"] <- TRUE
        whichdetect["X2"] <- TRUE
       }
      # X1X2 in model 3:
      if ((whichmodel == 3) & (whichdetect["X1:X2"]))
       {
        whichdetect["X1"] <- TRUE
        whichdetect["X2"] <- TRUE
       }
      # X1X3 in model 3:
      if ((whichmodel == 3) & (whichdetect["X1:X3"]))
       {
        whichdetect["X1"] <- TRUE
        whichdetect["X3"] <- TRUE
       }
     }
    Sens[i] <- mean(whichdetect)
    # sens2:
    # if model is 2:
    if (whichmodel == 2)
     Sens2[i] <- mean(coefs["X1:X2", "Pr(>|t|)"] < 0.05)
    # if model is 3:
    if (whichmodel == 3)
     Sens2[i] <- mean(coefs[c("X1:X2", "X1:X3"), "Pr(>|t|)"] < 0.05)
    # sensvar:
    termsdetect <- names(whichdetect)[whichdetect]
    varsdetect <- unique(unlist(strsplit(termsdetect, ":")))
    Sensvar[i] <- mean(paste0("X", 1:5) %in% varsdetect)
   }
  perf <- data.frame(RMS, RNV, Sens, Sensvar, AltSens, Sens2, AltSens2, AllT2D, FDR, FDRvar, AltFDR, FDR2, AltFDR2, RoosR2)
  # summary:
  summaryperf <- t(apply(perf, 2, FUN = function(x) ratioestimate(numerator = x, denominator = 1, na.rm = TRUE)))
  perf <- list(sample = perf, measures = summaryperf)
  setwd(performanceResultsDir)
  save(perf, file = paste0("performance", modelLabel, "Scen", scenario, ".Rdata"))
  setwd(workingDir)
 }
###
### END performanceTrueModel
##################################
##################################


##################################
##################################
###
### performancedsa: Function to assess the performance of dsa
###
### Input:
###
### modelLabel:      label for read the fitted model
### scenario:        character (e.g., "2a")
### trueeffects:     a list of lists. Each list corresponds to a main scenario (1, 2 or 3)
###                  and it contains the following 4 vectors:
###                  1) truevars: names of the exposures involved in the true model,
###                  2) truemain: names of the main effects in the true model,
###                  3) trueinter: names of the interaction effects in the true model,
###                     e.g., c("X1 * X2", "X1 * X3"). NULL if no interaction effects,
###                  4) permtrueinter: all permutations of 'trueinter'. NULL if no
###                     interaction effects.
### sims:            numeric vector with the index of analized datasets
### n:               sample size for the test dataset.
### seeds:           vector of seeds (of same length than sims for simulating the test dataset.
###
###
### Output: both samples and summary of the measures of performance.
###
##################################
##################################

performancedsa <- function(modelLabel = "DSA", scenario = "3a", trueeffects = mytrueeffects, sims = 1:100, n = 10000, seeds = NULL)
 {
  mainscen <- as.numeric(substr(scenario, 1, 1))
  trueeffects <- trueeffects[[mainscen]]
  truemain <- trueeffects$truemain
  trueinter <- trueeffects$trueinter
  permtrueinter <- trueeffects$permtrueinter
  # exposures involved in the true model:
  A <- trueeffects$truevars
  # exposures involved in non-linear (and interaction) terms in the true model:
  if (is.null(trueinter))
   {
    A2 <- NULL } else {
    A2 <- unlist(strsplit(trueinter, " * "))
    A2 <- unique(gsub("\\^.", "", A2))
    A2 <- sort(A2[A2 != "*"])
   }
  # NOT USED: trueeffectsredux: true effects ignoring main effects involved in non-linear effects
  # NOT USED: (needed for sensitivity):
  # NOT USED: trueeffectsredux <- c(A[!A %in% A2], trueinter)
  # NOT USED:add permutation of labels:
  # NOT USED: trueeffectsreduxaux <- c(trueeffectsredux, permtrueinter)
  # number of datasets analyzed:
  nsims <- length(sims)
  # measures:
  RMS <- rep(NA, nsims)
  RNV <- rep(NA, nsims)
  Sens <- rep(NA, nsims)
  Sensvar <- rep(NA, nsims)
  AltSens <- rep(NA, nsims)
  Sens2 <- rep(NA, nsims)
  AltSens2 <- rep(NA, nsims)
  AllT2D <- rep(NA, nsims)
  FDR <- rep(NA, nsims)
  FDRvar <- rep(NA, nsims)
  AltFDR <- rep(NA, nsims)
  FDR2 <- rep(NA, nsims)
  AltFDR2 <- rep(NA, nsims)
  RoosR2 <- rep(NA, nsims)
  for (i in sims)
   {
    # read the fitted model:
    setwd(performanceResultsDir)
    load(paste0("fit", modelLabel, "Scen", scenario, "Sim", i, ".Rdata"))
    setwd(workingDir)
    if (!(is.na(fit) && length(fit) == 1))
     {
      # names of the effects in the fitted model:
      Baux <- colnames(fit$coefficients)[-1]
      # exposures involved in the fitted model:
      B <- gsub("I\\(", "", Baux)
      B <- gsub("\\)", "", B)
      B <- unlist(strsplit(B, " * "))
      B <- unique(gsub("\\^.", "", B))
      B <- sort(B[B != "*"])
      # exposures involved in non-linear (and interaction) terms in the fitted model (needed for altpsignifE2):
      Enames <- names(fit$data)[-1]
      B2 <- Baux[!Baux %in% paste0("I(", Enames, "^1)")]    
      B2 <- gsub("I\\(", "", B2)
      B2 <- gsub("\\)", "", B2)
      B2 <- unlist(strsplit(B2, " * "))
      B2 <- unique(gsub("\\^.", "", B2))
      B2 <- sort(B2[B2 != "*"])
      # add variables involved in non-linear effects to detected effects:
      Baux <- c(Baux, B2)
      # Sensvar (proportion of variables detected):
      Sensvar[i] <- mean(A %in% B)
      # relative number of variables:
      RNV[i] <- length(B) / length(A)
      # terms selected by the fitted model:
      DT <- gsub("I\\(", "", Baux)
      DT <- gsub("\\^1", "", DT)
      DT <- gsub("\\)", "", DT)
      DT <- unique(DT)
      # relative model size:
      truemodelsize <- length(truemain) + length(trueinter)
      RMS[i] <- length(DT) / truemodelsize
      # nonlinear and interaction terms in the fitted model (for FDR2 and AltFDR2):
      DT2 <- DT[!DT %in% Enames]    
      # sensitivity:
      Sens[i] <- sum(c(truemain, trueinter, permtrueinter) %in% DT) / truemodelsize
      # Sens2 (proportion of non-linear true terms significantly detected by the fitted model):
      if (!is.null(trueinter) & modelLabel != "DSA1") 
       Sens2[i] <- sum(c(trueinter, permtrueinter) %in% DT2) / length(trueinter)
      # AltSens2 (alternative measure for the proportion of non-linear true terms significantly detected by the fitted model):
      # read the training data (the object fit$data contain reduced data in the case of "DSA3"):
      setwd(simulatedExposomeResponseDir)
      load(paste0("trainingDataScen", scenario, "Sim", i, ".Rdata"))
      setwd(workingDir)
      if (length(B2) > 0 & modelLabel != "DSA1")    
       AltSens2[i] <- mean(apply(cor(simdata[, A2], simdata[, B2]), 1, max))
      # FDR:
      if (length(DT) == 0)
       {
        FDR[i] <- 0 } else {
        FDR[i] <- mean(!DT %in% c(truemain, trueinter, permtrueinter))
       }
      # FDRvar:
      if (length(B) == 0)
       {
        FDRvar[i] <- 0 } else {
        FDRvar[i] <- mean(!(B %in% A))
       }
      # AltFDR:
      if (length(B) == 0)
       {
        AltFDR[i] <- 0 } else {
        AltFDR[i] <- 1  - mean(apply(cor(simdata[, A], simdata[, B]), 2, max))
       }
      # FDR2:
      if (modelLabel != "DSA1")
       {
        if (length(DT2) == 0)
         {
          FDR2[i] <- 0 } else {
          FDR2[i] <- mean(!DT2 %in% c(trueinter, permtrueinter))
         }
       }
      # AltFDR2:
      if (modelLabel != "DSA1")
       {
        if (length(B2) == 0)
         {
          AltFDR2[i] <- 0 } else {
          if (length(A2) > 0)
           {
            AltFDR2[i] <- 1  - mean(apply(cor(simdata[, A2], simdata[, B2]), 2, max))
            #if (AltFDR2[i] == Inf & scenario %in% c("1a", "1b"))  AltFDR2[i] <- NA
           }
         }
       }
      # AltSens:
      if (length(B) > 0)
       AltSens[i] <- mean(apply(cor(simdata[, A], simdata[, B]), 1, max))
      # out-of-sample R2 under the true model:
      # fitted model:
      fittedmodel <- fit    
      # recover the true fitted model:
      setwd(performanceResultsDir)
      load(paste0("fitTrueModelScen", scenario, "Sim", i, ".Rdata"))
      setwd(workingDir)
      truemodel <- fit    
      RoosR2[i] <- getRoosR2(scenario = scenario, whichdataset = i, n = n, truemodel = truemodel, fittedmodel = fittedmodel, seed = seeds[i])
     }
   }
  perf <- data.frame(RMS, RNV, Sens, Sensvar, AltSens, Sens2, AltSens2, AllT2D, FDR, FDRvar, AltFDR, FDR2, AltFDR2, RoosR2)
  # summary:
  summaryperf <- t(apply(perf, 2, FUN = function(x) ratioestimate(numerator = x, denominator = 1, na.rm = TRUE)))
  perf <- list(sample = perf, measures = summaryperf)
  setwd(performanceResultsDir)
  save(perf, file = paste0("performance", modelLabel, "Scen", scenario, ".Rdata"))
  setwd(workingDir)
 }
### END performancedsa
##################################


##################################
##################################
###
### performancelasso: Function to assess the performance of LASSO
###
### Input:
###
### modelLabel:      label for read the fitted model
### scenario:        character (e.g., "2a")
### trueeffects:     a list of lists. Each list corresponds to a main scenario (1, 2 or 3)
###                  and it contains the following 4 vectors:
###                  1) truevars: names of the exposures involved in the true model,
###                  2) truemain: names of the main effects in the true model,
###                  3) trueinter: names of the interaction effects in the true model,
###                     e.g., c("X1 * X2", "X1 * X3"). NULL if no interaction effects,
###                  4) permtrueinter: all permutations of 'trueinter'. NULL if no
###                     interaction effects.
### sims:            numeric vector with the index of analized datasets
### n:               sample size for the test dataset.
### seeds:           vector of seeds (of same length than sims for simulating the test dataset.
###
###
### Output: both samples and summary of the measures of performance.
###
##################################
##################################

performancelasso <- function(modelLabel = "lasso", scenario = "3a", trueeffects = mytrueeffects, sims = 1:100, n = 10000, seeds = NULL)
 {
  mainscen <- as.numeric(substr(scenario, 1, 1))
  trueeffects <- trueeffects[[mainscen]]
  truemain <- trueeffects$truemain
  trueinter <- trueeffects$trueinter
  permtrueinter <- trueeffects$permtrueinter
  # exposures involved in the true model:
  A <- trueeffects$truevars
  # exposures involved in non-linear (and interaction) terms in the true model:
  if (is.null(trueinter))
   {
    A2 <- NULL } else {
    A2 <- unlist(strsplit(trueinter, " * "))
    A2 <- unique(gsub("\\^.", "", A2))
    A2 <- sort(A2[A2 != "*"])
   }
  # number of datasets analyzed:
  nsims <- length(sims)
  # measures:
  RMS <- rep(NA, nsims)
  RNV <- rep(NA, nsims)
  Sens <- rep(NA, nsims)
  Sensvar <- rep(NA, nsims)
  AltSens <- rep(NA, nsims)
  Sens2 <- rep(NA, nsims)     # not available for this method
  AltSens2 <- rep(NA, nsims)  # not available for this method
  AllT2D <- rep(NA, nsims)    # not available for this method
  FDR <- rep(NA, nsims)
  FDRvar <- rep(NA, nsims)
  AltFDR <- rep(NA, nsims)
  FDR2 <- rep(NA, nsims)      # not available for this method
  AltFDR2 <- rep(NA, nsims)   # not available for this method
  RoosR2 <- rep(NA, nsims)
  for (i in sims)
   {
    # read the fitted model:
    setwd(performanceResultsDir)
    load(paste0("fit", modelLabel, "Scen", scenario, "Sim", i, ".Rdata"))
    setwd(workingDir)
    # recover the coefficients of the fitted model:
    coefs <- coef(fit, s = "lambda.min")
    non0 <- coefs[, 1] != 0
    coefs <- coefs[non0, ]
    # names of the effects in the fitted model (we remove the intercept):
    B <- names(coefs)
    B <- B[!B %in% "(Intercept)"]
    # relative model size:
    truemodelsize <- length(truemain) + length(trueinter)
    RMS[i] <- length(B) / truemodelsize
    # relative number of variables:
    RNV[i] <- length(B) / length(A)
    # sensitivity:
    Sens[i] <- sum(truemain %in% B) / truemodelsize
    # Sensvar (proportion of variables detected):
    Sensvar[i] <- mean(A %in% B)
    # read the training data (needed for AltSens):
    setwd(simulatedExposomeResponseDir)
    load(paste0("trainingDataScen", scenario, "Sim", i, ".Rdata"))
    setwd(workingDir)
    # AltSens:
    if (length(B) > 0)
     AltSens[i] <- mean(apply(cor(simdata[, A], simdata[, B]), 1, max))
    # FDR:
    if (length(B) == 0)
     {
      FDR[i] <- 0 } else {
      FDR[i] <- mean(!B %in% truemain)
     }
    # FDRvar:
    if (length(B) == 0)
     {
      FDRvar[i] <- 0 } else {
      FDRvar[i] <- mean(!B %in% A)
     }
    # AltFDR:
    if (length(B) == 0)
     {
      AltFDR[i] <- 0 } else {
      AltFDR[i] <- 1  - mean(apply(cor(simdata[, A], simdata[, B]), 2, max))
     }
    # out-of-sample R2 under the true model:
    # fitted model:
    fittedmodel <- fit    
    # recover the true fitted model:
    setwd(performanceResultsDir)
    load(paste0("fitTrueModelScen", scenario, "Sim", i, ".Rdata"))
    setwd(workingDir)
    truemodel <- fit    
    RoosR2[i] <- getRoosR2(scenario = scenario, whichdataset = i, n = n, truemodel = truemodel, fittedmodel = fittedmodel, seed = seeds[i])
   }
  perf <- data.frame(RMS, RNV, Sens, Sensvar, AltSens, Sens2, AltSens2, AllT2D, FDR, FDRvar, AltFDR, FDR2, AltFDR2, RoosR2)
  # summary:
  summaryperf <- t(apply(perf, 2, FUN = function(x) ratioestimate(numerator = x, denominator = 1, na.rm = TRUE)))
  perf <- list(sample = perf, measures = summaryperf)
  setwd(performanceResultsDir)
  save(perf, file = paste0("performance", modelLabel, "Scen", scenario, ".Rdata"))
  setwd(workingDir)
 }
### END performancelasso
##################################


##################################
##################################
###
### performanceglinternet: Function to assess the performance of glinternet
###
### Input:
###
### modelLabel:      label for read the fitted model
### scenario:        character (e.g., "2a")
### trueeffects:     a list of lists. Each list corresponds to a main scenario (1, 2 or 3)
###                  and it contains the following 4 vectors:
###                  1) truevars: names of the exposures involved in the true model,
###                  2) truemain: names of the main effects in the true model,
###                  3) trueinter: names of the interaction effects in the true model,
###                     e.g., c("X1 * X2", "X1 * X3"). NULL if no interaction effects,
###                  4) permtrueinter: all permutations of 'trueinter'. NULL if no
###                     interaction effects.
### sims:            numeric vector with the index of analized datasets
### n:               sample size for the test dataset.
### seeds:           vector of seeds (of same length than sims for simulating the test dataset.
###
###
### Output: both samples and summary of the measures of performance.
###
##################################
##################################
    
performanceglinternet <- function(modelLabel = "glinternet", scenario = scenarios[i], trueeffects = mytrueeffects, sims = allsims, n = 10000, seeds = myseeds)
 {
  # number of datasets analyzed:
  nsims <- length(sims)
  # measures:
  RMS <- rep(NA, nsims)
  RNV <- rep(NA, nsims)
  Sens <- rep(NA, nsims)
  Sensvar <- rep(NA, nsims)
  AltSens <- rep(NA, nsims)
  Sens2 <- rep(NA, nsims)
  AltSens2 <- rep(NA, nsims)
  AllT2D <- rep(NA, nsims)
  FDR <- rep(NA, nsims)
  FDRvar <- rep(NA, nsims)
  AltFDR <- rep(NA, nsims)
  FDR2 <- rep(NA, nsims)
  AltFDR2 <- rep(NA, nsims)
  RoosR2 <- rep(NA, nsims)
  mainscen <- as.numeric(substr(scenario, 1, 1))
  trueeffects <- trueeffects[[mainscen]]
  truevars <- trueeffects$truevars
  truemain <- trueeffects$truemain
  trueinter <- trueeffects$trueinter
  permtrueinter <- trueeffects$permtrueinter
  # true main effects not involved in true interaction terms (required for sensitivity):
  truemaintodetect <- truemain[sapply(truemain, FUN = function(x) length(grep(x, trueinter))) == 0]
  # all true effects to detect (required for sensitivity):
  trueeffectstodetect <- c(truemaintodetect, trueinter)
  # A: set of true predictors:
  A <- trueeffects$truevars
  # exposures involved in non-linear (and interaction) terms in the true model (needed for altpsignifE2):
  A2 <- NULL
  if (!is.null(trueinter))
   A2 <- unique(unlist(strsplit(trueinter, ":")))
  for (i in sims)
   {
    # load training data for get names of the variables:
    setwd(simulatedExposomeResponseDir)
    load(paste0("trainingDataScen", scenario, "Sim", i, ".Rdata"))
    setwd(workingDir)
    Enames <- names(simdata)[-1]
    # load fitted model:
    setwd(performanceResultsDir)
    load(paste0("fit", modelLabel, "Scen", scenario, "Sim", i, ".Rdata"))
    setwd(workingDir)
    # names of the selected variables in main effects in the fitted model:
    maineffects <- Enames[coef(fit)$mainEffects$cont]
    # number of main effects terms in the fitted model:
    nmain <- length(maineffects)
    # names of the selected interactions (order 2) terms (including permutations of the names) in the fitted model:
    intereffects <- NULL
    intereffectsperm <- NULL
    # number of interactions terms in the fitted model:
    ninter <- 0
    aux <- coef(fit)$interactions$contcont
    if (!is.null(aux))
     {
      intereffects <- apply(aux, 1, FUN = function(row) paste(Enames[row[1]], Enames[row[2]], sep = ":"))
      intereffectsperm <- apply(aux, 1, FUN = function(row) paste(Enames[row[2]], Enames[row[1]], sep = ":"))
      intereffectsperm <- c(intereffects, intereffectsperm)
      ninter <- dim(aux)[1]
     }
    # exposures involved in interaction terms in the fitted model (needed for altpsignifE2):
    B2 <- NULL
    if (!is.null(intereffects))
     B2 <- unlist(strsplit(x = intereffects, split =  ":"))
    # B: set of variables selected:
    B <- unique(c(maineffects, B2))
    # relative model size (excluding the intercept):
    ntruemain <- length(truemain)
    ntrueinter <- length(trueinter)
    RMS[i] <- (nmain + ninter) / (ntruemain + ntrueinter)
    # number of selected variables:
    RNV[i] <- length(B) / length(A)
    # sensitivity:
    # all detected effects (including permutations of interaction labels):
    alldetectedeffectsperm <- c(maineffects, intereffectsperm)
    Sens[i] <- mean(trueeffectstodetect %in% alldetectedeffectsperm)
    # Sensvar (proportion of variables involved in the true model which already are in the fitted model regardless their form):
    aux <- c(maineffects, intereffects) 
    Sensvar[i] <- mean(sapply(truevars, FUN = function(x) length(grep(x, aux))) != 0)
    # Sens2: proportion of non-linear true terms significantly detected by the fitted model. (Under glinternet, we assume all detected terms are signifficant):
    # AltSens2 (alternative measure for the proportion of non-linear true terms significantly detected by the fitted model)
    # AllT2D: are all non-linear true terms significantly detected by the fitted model? (Under glinternet, we assume all detected terms are signifficant):
    if (!is.null(intereffectsperm))
     {
      Sens2[i] <- mean(trueinter %in% intereffectsperm)
      AllT2D[i] <- all(trueinter %in% intereffectsperm)
      AltSens2[i] <- mean(apply(cor(simdata[, A2], simdata[, B2]), 1, max))
     }
    # FDR, FDRvar and AltFDR:
    if (length(B) == 0)
     {
      FDR[i] <- 0
      FDRvar[i] <- 0
      AltFDR[i] <- 0 } else {
      ### FDR:    
      # Positives:
      P <- nmain + ninter
      # True positives: 
      TP <- sum(trueeffectstodetect %in% alldetectedeffectsperm)
      # False positives:
      FP <- P - TP
      FDR[i] <- FP / (FP + TP)
      ### FDRvar:
      FDRvar[i] <- mean(!(B %in% A))
      ### altFDR:
      AltFDR[i] <- 1  - mean(apply(cor(simdata[, A], simdata[, B]), 2, max))
     }
    # FDR2:
    if (length(intereffectsperm) == 0)
     {
      FDR2[i] <- 0 } else {
      # Positives:
      P <- length(intereffects)
      # True positives: 
      TP <- sum(trueinter %in% intereffectsperm)
      # False positives:
      FP <- P - TP
      FDR2[i] <- FP / (FP + TP)
     }
    # AltFDR2:
    if (length(B2) == 0)
     {
      AltFDR2[i] <- 0 } else {
      if (length(A2) > 0)
       {
        AltFDR2[i] <- 1  - mean(apply(cor(simdata[, A2], simdata[, B2]), 2, max))
        #if (AltFDR2[i] == Inf & scenario %in% c("1a", "1b"))  AltFDR2[i] <- NA
       }
     }
    # AltSens:
    if (length(B) > 0)
     AltSens[i] <- mean(apply(cor(simdata[, A], simdata[, B]), 1, max))
    # out-of-sample R2 under the true model:
    # fitted model:
    fittedmodel <- fit    
    # recover the true fitted model:
    setwd(performanceResultsDir)
    load(paste0("fitTrueModelScen", scenario, "Sim", i, ".Rdata"))
    setwd(workingDir)
    truemodel <- fit    
    RoosR2[i] <- getRoosR2(scenario = scenario, whichdataset = i, n = n, truemodel = truemodel, fittedmodel = fittedmodel, seed = seeds[i])
   }
  perf <- data.frame(RMS, RNV, Sens, Sensvar, AltSens, Sens2, AltSens2, AllT2D, FDR, FDRvar, AltFDR, FDR2, AltFDR2, RoosR2)
  if (mainscen == 1)
   {
    perf$Sens2 <- NA
    perf$AltSens2 <- NA
    perf$AllT2D <- NA
   }
  # summary:
  summaryperf <- t(apply(perf, 2, FUN = function(x) ratioestimate(numerator = x, denominator = 1, na.rm = TRUE)))
  perf <- list(sample = perf, measures = summaryperf)
  setwd(performanceResultsDir)
  save(perf, file = paste0("performance", modelLabel, "Scen", scenario, ".Rdata"))
  setwd(workingDir)
 }
###
### END performanceglinternet
##################################
##################################


##################################
##################################
###
### performancegbm: Function to assess the performance of gbm
###
### Input:
###
### modelLabel:      label for read the fitted model
### scenario:        character (e.g., "2a")
### truevars:        a character vectror with the names of the exposures involved in the true model
### sims:            numeric vector with the index of analized datasets
### n:               sample size for the test dataset.
### seeds:           vector of seeds (of same length than sims for simulating the test dataset.
###
###
### Output: both samples and summary of rms = NA, rnv, sens = NA, pvd, psignifE2 = NA, allsignifE2 = NA, FDR = NA, FDRvar, altsens, reloosR2.
###
##################################
##################################

performancegbm <- function(modelLabel = "BRT", scenario = "2a", truevars = paste0("X", 1:5), sims = 1:100, n = 10000, seeds)
 {
  # number of datasets analyzed:
  nsims <- length(sims)
  # measures:
  RMS <- rep(NA, nsims)  # not available for this method
  RNV <- rep(NA, nsims)
  Sens <- rep(NA, nsims) # not available for this method
  Sensvar <- rep(NA, nsims)
  AltSens <- rep(NA, nsims)
  Sens2 <- rep(NA, nsims)  # not available for this method
  AltSens2 <- rep(NA, nsims)  # not available for this method
  AllT2D <- rep(NA, nsims)  # not available for this method
  FDR <- rep(NA, nsims)  # not available for this method
  FDRvar <- rep(NA, nsims)
  AltFDR <- rep(NA, nsims)
  FDR2 <- rep(NA, nsims)  # not available for this method
  AltFDR2 <- rep(NA, nsims)  # not available for this method
  RoosR2 <- rep(NA, nsims)
  # variables involved in the true model:
  A <- truevars
  for (i in sims)
   {
    # load fitted model:
    setwd(performanceResultsDir)
    load(paste0("fit", modelLabel, "Scen", scenario, "Sim", i, ".Rdata"))
    setwd(workingDir)
    # variables in the fitted model:
    B <- fit$var.names
    # relative number of variables:
    RNV[i] <- length(B) / length(A)
    # Sensvar (proportion of variables detected):
    Sensvar[i] <- mean(A %in% B)
    # AltSens, FDRvar and altFDR:
    if (length(B) == 0)
     {
      FDRvar[i] <- 0
      AltFDR[i] <- 0 } else {
      # load training data for altsens computing:
      setwd(simulatedExposomeResponseDir)
      load(paste0("trainingDataScen", scenario, "Sim", i, ".Rdata"))
      setwd(workingDir)
      # Enames <- names(simdata)[-1]
      ### AltSens:
      AltSens[i] <- mean(apply(cor(simdata[, A], simdata[, B]), 1, max))
      ### FDRvar:
      # True positives (var): 
      TPvar <- sum(A %in% B)
      # False positives (var):
      FPvar <- sum(!(B %in% A))
      FDRvar[i] <- FPvar / (FPvar + TPvar)
      ### AltFDR:
      AltFDR[i] <- 1  - mean(apply(cor(simdata[, A], simdata[, B]), 2, max))
     }
    # out-of-sample R2 under the true model:
    # fitted model:
    fittedmodel <- fit    
    # recover the true fitted model:
    setwd(performanceResultsDir)
    load(paste0("fitTrueModelScen", scenario, "Sim", i, ".Rdata"))
    setwd(workingDir)
    truemodel <- fit    
    RoosR2[i] <- getRoosR2(scenario = scenario, whichdataset = i, n = n, truemodel = truemodel, fittedmodel = fittedmodel, seed = seeds[i])
   }
  perf <- data.frame(RMS, RNV, Sens, Sensvar, AltSens, Sens2, AltSens2, AllT2D, FDR, FDRvar, AltFDR, FDR2, AltFDR2, RoosR2)
  # summary:
  summaryperf <- t(apply(perf, 2, FUN = function(x) ratioestimate(numerator = x, denominator = 1, na.rm = TRUE)))
  perf <- list(sample = perf, measures = summaryperf)
  setwd(performanceResultsDir)
  save(perf, file = paste0("performance", modelLabel, "Scen", scenario, ".Rdata"))
  setwd(workingDir)
 }
###
### END performancegbm
##################################
##################################


##################################
##################################
###
### performance2steps: Function to assess the performance of the 2 steps algorithm
###
### Input:
###
### modelLabel:      label for read the fitted model
### scenario:        character (e.g., "2a")
### trueeffects:     a list of lists. Each list corresponds to a main scenario (1, 2 or 3)
###                  and it contains the following 4 vectors:
###                  1) truevars: names of the exposures involved in the true model,
###                  2) truemain: names of the main effects in the true model,
###                  3) trueinter: names of the interaction effects in the true model,
###                     e.g., c("X1 * X2", "X1 * X3"). NULL if no interaction effects,
###                  4) permtrueinter: all permutations of 'trueinter'. NULL if no
###                     interaction effects.
### sims:            numeric vector with the index of analized datasets
### n:               sample size for the test dataset.
### seeds:           vector of seeds (of same length than sims for simulating the test dataset.
###
###
### Output:            both samples and summary of the measures of performance.
###
##################################
##################################


##### ADD the computation of R2rel...

performance2steps <- function(modelLabel = "2steps", scenario = "2a", trueeffects = mytrueeffects, sims = 1:100, n = 10000, seeds = myseeds)
 {
  mainscen <- as.numeric(substr(scenario, 1, 1))
  trueeffects <- trueeffects[[mainscen]]
  truevars <- trueeffects$truevars
  truemain <- trueeffects$truemain
  trueinter <- trueeffects$trueinter
  permtrueinter <- trueeffects$permtrueinter
  # number of datasets analyzed:
  nsims <- length(sims)
  # measures:
  RMS <- rep(NA, nsims)
  RNV <- rep(NA, nsims)
  Sens <- rep(NA, nsims)
  Sensvar <- rep(NA, nsims)
  AltSens <- rep(NA, nsims)
  Sens2 <- rep(NA, nsims)
  AltSens2 <- rep(NA, nsims)
  AllT2D <- rep(NA, nsims)   # not computed
  FDR <- rep(NA, nsims)
  FDRvar <- rep(NA, nsims)
  AltFDR <- rep(NA, nsims)
  FDR2 <- rep(NA, nsims)
  AltFDR2 <- rep(NA, nsims)
  RoosR2 <- rep(NA, nsims)   # not available for this method
  # exposures involved in the true model:
  A <- truevars
  # true interaction and non-linear effects:
  truenleffects <- trueinter
  # add permutations of the names:
  truenleffectsaux <- c(truenleffects, permtrueinter)
  # exposures involved in non-linear (and interaction) terms in the true model:
  A2 <- truenleffects
  if (!is.null(A2))
   {
    A2 <- unlist(strsplit(truenleffects, ":"))
    A2 <- unique(gsub("\\^.", "", A2))
    A2 <- sort(A2[A2 != ":"])
   }
  for (i in sims)
   {
    # load fitted model:
    setwd(performanceResultsDir)
    load(paste0("fit", modelLabel, "Scen", scenario, "Sim", i, ".Rdata"))
    setwd(workingDir)
    # exposures involved in the fitted model:
    B <- fit$whichpassmain
    # interactions involved in the fitted model:
    nleffects <- fit$whichpassinter 
    # relative model size:
    fittedMS <- length(B) + length(nleffects)
    trueMS <- length(truemain) + length(trueinter)
    RMS[i] <- fittedMS / trueMS
    # relative number of variables:
    RNV[i] <- length(B) / length(A)
    # Sens (proportion of true terms detected):
    Sens[i] <- sum(c(truemain, truenleffectsaux) %in% c(B, nleffects)) / trueMS
    # Sensvar (proportion of variables detected):
    Sensvar[i] <- mean(A %in% B)
    # Sens2 (proportion of true interaction terms detected):
    Sens2[i] <- sum(truenleffectsaux %in% nleffects) / length(trueinter)
    # FDR (proportion fitted terms that are not in the true model):
    FDR[i] <- sum(!(c(B, nleffects) %in% c(truemain, truenleffectsaux))) / fittedMS
    # FDR2 (proportion fitted interaction terms that are not in the true model):
    FDR2[i] <- sum(!(nleffects %in% truenleffectsaux)) / length(nleffects)
    if (length(B) == 0)
     {
      AltSens[i] <- 0
      FDRvar[i] <- 0
      AltFDR[i] <- 0 } else {
      # load training data for altsens computing:
      setwd(simulatedExposomeResponseDir)
      load(paste0("trainingDataScen", scenario, "Sim", i, ".Rdata"))
      setwd(workingDir)
      ### AltSens:
      AltSens[i] <- mean(apply(cor(simdata[, A], simdata[, B]), 1, max))
      ### FDRvar:
      # True positives (var): 
      TPvar <- sum(A %in% B)
      # False positives (var):
      FPvar <- sum(!(B %in% A))
      FDRvar[i] <- FPvar / (FPvar + TPvar)
      ### AltFDR:
      AltFDR[i] <- 1  - mean(apply(cor(simdata[, A], simdata[, B]), 2, max))
     }
    # exposures involved in non-linear (and interaction) terms in the fitted model (needed for AltSens2 and AltFDR2):
    B2 <- fit$whichpassinter
    ### AltSens2 and AltFDR2:
    if (length(B2) == 0)
     {
      AltSens2[i] <- 0
      AltFDR2[i] <- 0 } else {
      B2 <- unique(unlist(strsplit(B2, ":")))
      AltSens2[i] <- mean(apply(cor(simdata[, A2], simdata[, B2]), 1, max))
      AltFDR2[i] <- 1  - mean(apply(cor(simdata[, A2], simdata[, B2]), 2, max))
     }    
  }
  perf <- data.frame(RMS, RNV, Sens, Sensvar, AltSens, Sens2, AltSens2, AllT2D, FDR, FDRvar, AltFDR, FDR2, AltFDR2, RoosR2)
  # summary:
  summaryperf <- t(apply(perf, 2, FUN = function(x) ratioestimate(numerator = x, denominator = 1, na.rm = TRUE)))
  perf <- list(sample = perf, measures = summaryperf)
  setwd(performanceResultsDir)
  save(perf, file = paste0("performance", modelLabel, "Scen", scenario, ".Rdata"))
  setwd(workingDir)
 }
### END performance2steps
##################################


##################################
##################################
###
### performanceSummaryAllModels: Function to create a summary table
###                              with the performance of all methods,
###                              for a given scenario.
###
### Input:
###
### scenario:   scenario to be summarized
### toSweave:   TRUE/FALSE. Format of the table
### showMedian: TRUE/FALSE. Show median?
### fontsize:   font size for LaTeX
### methods:    methods = c("DSA1", "DSA", "DSA3", "lasso", "glinternet", "BRT", "2steps")
### methodsfancy: c("DSA$_1$", "DSA", "DSA$_3$", "lasso", "glinternet", "BRT", "EWAS$_2$")
###
### Output: summary table
###
##################################
##################################
performanceSummaryAllModels <- function(scenario = "2a", toSweave = FALSE, dig = 2, showMedian = FALSE, fontsize = "tiny", methods = c("TrueModel", "2steps", "DSA1", "DSA", "DSA3", "lasso", "glinternet", "BRT"), methodsfancy = c("True model", "EWAS$_2$", "DSA$_1$", "DSA$_2$", "Sun3step", "LASSO", "GLINTERNET", "BRT"))
 {
  # labels to order the output:
  measnames <-      c("RMS", "RNV", "RoosR2",           "Sens", "AltSens", "Sensvar", "Sens2",    "AltSens2",    "FDR", "AltFDR", "FDRvar", "FDR2",    "AltFDR2")
  measnamesfancy <- c("RMS", "RNV", "$R^2_\\text{rel}$", "Sens", "AltSens", "Sensvar", "Sens$_2$", "AltSens$_2$", "FDP", "AltFDP", "FDPvar", "FDP$_2$", "AltFDP$_2$")
  # load results:
  nmeth <- length(methods)
  tabs <- vector("list", nmeth)
  for (i in 1:nmeth)
   {
    setwd(performanceResultsDir)
    load(paste0("performance", methods[i], "Scen", scenario, ".Rdata"))
    setwd(workingDir)
    tabs[[i]] <- round(perf$measures, dig)
    tabs[[i]] <- tabs[[i]][measnames, ]
    rm(perf)
   }
  # merge tables:
  tab <- NULL
  for (i in 1:nmeth)
   tab <- cbind(tab, tabs[[i]])
  rownames(tab) <- measnamesfancy
  # correct negative values of the lower CI:
  tab[, colnames(tab) %in% "2.5%"][tab[, colnames(tab) %in% "2.5%"] <= 0] <- 0
  # format table:
  if (toSweave)
   {
    if (showMedian)
     {
      nout <- 4
      addmeasline <- "& Mean & Median & 2.5\\% & 97.5\\% " } else {
      nout <- 3
      addmeasline <- "& Mean & 2.5\\% & 97.5\\% "
      tab <- tab[, !colnames(tab) %in% "median"]
     }
    aux <- paste(c(rep("r", nout), "|"), collapse = "")
    aux2 <-   paste(rep(aux, nmeth), collapse = "")
    myalign <- paste0("l|", aux2)
    myxtable <- xtable(tab, align = myalign, digits = dig, caption = paste0("Performance in scenario ", scenario, "."), label = paste0("tab:perfscen", scenario))
    ini <- 0:(nmeth - 1) * nout + 2
    fin <- ini + nout - 1
    addlines <- paste(c(paste("\\cmidrule(l){", paste(ini, fin, sep = "-"), "}", sep = ""), "\n"), collapse = "")
    addmeas <- paste(c(rep(addmeasline, nmeth), "\\\\\n"), collapse = "")
    aux <- paste0("\\multicolumn{", nout, "}{c}{\\textbf{")
    addcolnames <- paste0("\\multicolumn{1}{c}{} &",
                          paste0(aux, methodsfancy[-nmeth], "}} &", collapse = ""),
                          aux, methodsfancy[nmeth], "}} \\\\\n")
    print(myxtable,
          size = fontsize,
          include.rownames = TRUE,
          include.colnames = FALSE,
          hline.after = NULL,  #We don't need hline; we use booktabs  
          floating = TRUE, # whether \begin{table} should be created (TRUE) or not (FALSE)
          floating.environment = 'sidewaystable',
          sanitize.text.function = force, # Important to treat content of first column as latex function
          add.to.row = list(pos = list(-1, nrow(tab)), command = c(paste("\\toprule \n", addcolnames, addlines, addmeas, "\\midrule \n"), paste("\\bottomrule \n")))
         )
    } else {
    tab
   }
 }
###
### END performanceSummaryAllModels
##################################
##################################


##################################
##################################
###
### plotPerformanceMeasure: Function to plot a given measure of
###                         performance through all scenarios
###
### Input:
###
### measure:          measure to be plotted. values:
###                   "RMS", "RNV", "RoosR2",
###                   "Sens", "AltSens", "Sensvar", "Sens2", "AltSens2",
###                   "FDR", "AltFDR", "FDRvar", "FDR2", "AltFDR2" 
### pos:              "median" or "mean"
### scenarios:        scenarios to be plotted
### methods:          methods to be plotted. c("TrueModel", "2steps", "DSA1", "DSA", "DSA3", "lasso", "glinternet", "BRT")
### methodsfancy:     labels for methods. = c("True model", "EWAS2", "DSA1", "DSA2", "Sun3step", "LASSO", "GLINTERNET", "BRT")
### linesdessign:     A list with colors and lines design por the plot. Default is BasiclinesdessignBasic (see below)
### color:            plot in black and white or in color?. c("bw", "color"). Default is "bw"
### plot:             if TRUE, a plot is provided; if FALSE, data used in the plot is provided
### relSens:          if TRUE, and plot == TRUE, Sens and Sens2 are shown as relative measures (ratio to the true model value)
### addyfactor:       margin to add in the plot. addy = addyfactor * (ymax - ymin). Default is 0
### mylwd:            factor for lwd. Default is 1.5.
### showlegend:       show the legend? Deafult is TRUE
### cexlegend:        cex for the legend. Default is 0.4
### xlegend:          x position of legend.
### ylegend:          y position of legend. Default is NULL.
### poslegend:        legend position. Default is "topright"
### plotletter:       letter to add to the title of the plot. Default is NULL
### plotinteractions: add vertical lines to separate scenarios according to the number of interaction. Default is FALSE
### plotcorrelations: add vertical lines and labels "mixed" and "high" to separate scenarios according to the pair-wise correlation. Default is FALSE
### ylog:             one of "" (default) or "y", to plot Y-axis in logarithmic scale. Able only for RMS and RNV.
###
### Output: summary plot
###
##################################
##################################


### lwd, lty and color for each method for B/W or COLOR plot:
linesdessign <- vector("list", 2)
names(linesdessign) <- c("bw", "color")
allmethodsfancy <- c("True model", "EWAS2", "DSA1", "DSA2", "Sun3step", "LASSO", "GLINTERNET", "BRT", "Sun2step")
nmeth <- length(allmethodsfancy)
### B/W:
linesdessign[["bw"]] <- data.frame(lwd = c(rep(c(1, 0.5), each = 4), 1.5),  ### * mylwd
                                   lty = c(rep(c(1:3, 6), 2), 1),
                                   col = 1)
rownames(linesdessign[["bw"]]) <- allmethodsfancy
### COLOR:
linesdessign[["color"]] <- data.frame(lwd = 1,  ### * mylwd
                                      lty = 1,
                                      col = c("black", "red", "forestgreen", "blue", "darkturquoise", "hotpink", "darkgoldenrod", "gray", "cornflowerblue")[1:nmeth])
rownames(linesdessign[["color"]]) <- allmethodsfancy

linesdessignBasic <- linesdessign


plotPerformanceMeasure <- function(measure = "Sens",
                                   pos = "mean",
                                   scenarios = c(paste0(1, letters[1:4]),
                                                 paste0(2, letters[1:8]),
                                                 paste0(3, letters[1:8])),
                                   methods = c("TrueModel",
                                               "2steps",
                                               "DSA1",
                                               "DSA",
                                               "DSA3",
                                               "lasso",
                                               "glinternet",
                                               "BRT"),
                                   methodsfancy = c("True model",
                                                    "EWAS2",
                                                    "DSA1",
                                                    "DSA2",
                                                    "Sun3step",
                                                    "LASSO",
                                                    "GLINTERNET",
                                                    "BRT"),
                                   linesdessign = linesdessignBasic,
                                   color = "bw",
                                   plot = TRUE,
                                   relSens = FALSE,
                                   addyfactor = 0,
                                   mylwd = 0.75,
                                   showlegend = TRUE,
                                   cexlegend = 0.3,
                                   xlegend = "topright",
                                   ylegend = NULL,
                                   plotletter = NULL,
                                   cexletter = 0.7,
                                   plotinteractions = FALSE,
                                   plotcorrelations = FALSE,
                                   ylog = "", ...)
 {
  nscen <- length(scenarios)
  nmeth <- length(methods)
  dat <- as.data.frame(matrix(nrow = nscen, ncol = 1 + nmeth))
  # names(dat) <- c("scen", methods)
  names(dat) <- c("scen", methodsfancy)
  dat$scen <- scenarios
  for (i in 1:nscen)
   {
    for (j in 1:nmeth)
     {
      setwd(performanceResultsDir)
      load(paste0("performance", methods[j], "Scen", scenarios[i], ".Rdata"))
      setwd(workingDir)
      dat[i, j + 1] <- perf$measures[measure, pos]
     }
   }
  measurefancy <- measure
  if (measure == "RoosR2")
   measurefancy <- expression(bold(R[rel]^2))
  if (measure == "Sens2")
   measurefancy <- expression(bold(Sens[2]))
  if (measure == "AltSens2")
   measurefancy <- expression(bold(AltSens[2]))
  if (measure == "FDR")
   measurefancy <- "FDP"
  if (measure == "AltFDR")
   measurefancy <- "AltFDP"  
  if (measure == "FDRvar")
   measurefancy <- "FDPvar"
  if (measure == "FDR2")
   measurefancy <- expression(bold(FDP[2]))
  if (measure == "AltFDR2")
   measurefancy <- expression(bold(AltFDP[2]))
  if (measure %in% c("Sens", "Sens2") & relSens)
   {
    dat[, -1] <- dat[, -1] / dat$"True model"
    dat$"True model" <- NA
    measurefancy <- paste0("rel", measure)
    methods <- methods[!methods %in% "TrueModel"]
    methodsfancy <- methodsfancy[!methodsfancy %in% "True model"]
    nmeth <- length(methods)
   }
  if (plot)
   {
    aux <- dat
    aux$scen <- NULL
    dat <- aux[, !apply(aux, 2, FUN = function(x) all(is.na(x)))]
    linesformat <- linesdessign[[color]][names(dat), ]
    linesformat$lwd <- linesformat$lwd * mylwd
    yaux <- range(dat, na.rm = TRUE)
    ymin <- yaux[1]
    ymax <- yaux[2]
    deltax <- 0.2
    addy <- addyfactor * (ymax - ymin)
    if (measure %in% c("RoosR2", "Sens", "AltSens", "Sensvar", "Sens2", "AltSens2", "FDR", "AltFDR", "FDRvar", "FDR2", "AltFDR2"))
     {
      ymin <- 0
      ymax <- 1
      addy <- addyfactor * (ymax - ymin)
      plot(c(1, nscen), c(ymin, ymax), type = "n", main = measurefancy, xlab = "Scenario", ylab = "", xaxt = "n", xlim = c(1 - deltax, nscen + deltax), ylim = c(ymin, ymax + addy), yaxt = "n", ...)
      axis(2, at = seq(0, 1, by = 0.2)) } else {
      plot(c(1, nscen), c(ymin, ymax), type = "n", main = measurefancy, xlab = "Scenario", ylab = "", xaxt = "n", xlim = c(1 - deltax, nscen + deltax), ylim = c(ymin, ymax + addy), log = ylog, ...)
     }
    #mtext(plotletter, line = 1.5, adj = 0, cex = 1.5)
    mtext(plotletter, line = 1, adj = 0, cex = cexletter)
    axis(1, at = 1:nscen, labels = scenarios)
    if (plotinteractions)
     abline(v = c(4.5, 12.5), col = "gray", lwd = 2)
    if (plotcorrelations)
     {
      abline(v = 10.5, col = "gray", lwd = 2)
      text(x = 10.35, y = ymax + addy, labels = "mixed    high", col =, cex = 0.6)
     }
    nmods <- dim(dat)[2]
    for (i in 1:nmods)
     lines(1:nscen, dat[, i], lty = linesformat$lty[i], col = as.character(linesformat$col)[i], lwd = linesformat$lwd[i])
    ## if (measure == "AltSens")
    ##  {
    ##   altsens0 <- mean(apply(cor(Ewhole[, recover], Ewhole[, !names(Ewhole) %in% recover]), 1, max))
    ##   abline(h = altsens0, col = "gray")
    ##  }
    #legend("top", legend = names(dat)[-1], lty = ltys, col = colors, bg = "white", cex = 0.8)
    if (showlegend)
     {
      legend(x = xlegend, y = ylegend, legend = names(dat), box.lwd = 0.6, lwd = linesformat$lwd, lty = linesformat$lty, col = as.character(linesformat$col), bg = "white", cex = cexlegend, ...)
     } } else {
    dat
   } 
 }
###
### END plotPerformanceMeasure
##################################
##################################


##################################
##################################
###
### plotFDRvsSens: Function to plot FDR vs Sensitivity
###
### Input:
###
### x:            c("Sens", "Sensvar", "AltSens", "Sens2", "AltSens2")
### y:            c("FDR", "FDRvar", "AltFDR", "FDR2", "AltFDR2")
### scenario:     c("overall", "1a",...). If "overall", the median/mean through all scenarios
###               is computed.
### methods:      c("DSA1", "DSA", "DSA3", "lasso", "glinternet", "BRT", "2steps").
### methodsfancy: c("DSA1", "DSA", "Sun3step", "LASSO", "GLINTERNET", "BRT", "EWAS2").
### pos:          "median" or "mean".
### posoverall:   "median" or "mean".
### bw:            plot in black and white? (TRUE/FALSE)
###
### Output: summary plot
###
##################################
##################################

###
### BEGIN auxiliar function "getSensFDR" to get x (Sens) and y (FDR) from a given scenario:
###
getSensFDR <- function(x = "Sens", y = "FDR", scenario = "2a", methods = c("DSA1", "DSA", "DSA3", "lasso", "glinternet", "BRT", "2steps"), methodsfancy = c("DSA1", "DSA2", "Sun3step", "LASSO", "GLINTERNET", "BRT", "EWAS2"), pos = "mean")
 {
  res <- matrix(NA, nrow = length(methods), ncol = 2)
  rownames(res) <- methodsfancy
  colnames(res) <- c(x, y)
  nmeth <- length(methods)
  for (i in 1:nmeth)
   {
    setwd(performanceResultsDir)
    load(paste0("performance", methods[i], "Scen", scenario, ".Rdata"))
    setwd(workingDir)
    res[i, ] <- perf$measures[c(x, y), pos]
   }
  res
 }
###
### END auxiliar function "getSensFDR" to get x (Sens) and y (FDR) from a given scenario:
###


plotFDRvsSens <- function(x = "Sens", y = "FDR", scenario = "2a", methods = c("DSA1", "DSA", "DSA3", "lasso", "glinternet", "BRT", "2steps"), methodsfancy = c("DSA1", "DSA2", "Sun3step", "LASSO", "GLINTERNET", "BRT", "EWAS2"), pos = "mean", posoverall = "mean", bw = FALSE, xlim = c(0, 1), ylim = c(0, 1), main = NULL, ctext = 1)
 {
  if (scenario != "overall")
   {
    dat <- getSensFDR(x = x, y = y, scenario = scenario, methods = methods, methodsfancy = methodsfancy, pos = pos) } else {
    allscens <- c(paste0(1, letters[1:4]),
                  paste0(2, letters[1:8]),
                  paste0(3, letters[1:8]))
    dataux <- lapply(allscens, FUN = function(scen) getSensFDR(x = x, y = y, scenario = scen, methods = methods, methodsfancy = methodsfancy, pos = pos))
    eval(parse(text = paste0("dat <- apply(simplify2array(dataux), 1:2, ", posoverall, ", na.rm = TRUE)")))
   }
  dat <- dat[complete.cases(dat), ]
  # plot:
  if (is.null(main))
   {
    if (scenario == "overall")
     {
      mm <- paste0("All scenarios (", pos, ")")  } else {
      mm <- paste0("Scenario ", scenario, " (", pos, ")")
     } } else {
    mm <- main
   }
  d <- 0.1
  #yfancy:
  ys <- c("FDR", "FDRvar", "AltFDR", "FDR2", "AltFDR2")
  ysfancy <- c("FDP", "FDPvar", "AltFDP", "FDP2", "AltFDP2")
  yfancy <- ysfancy[which(ys == y)]  
  plot(xlim, ylim, main = mm, xlab = x, ylab = yfancy, type = "n", xlim = xlim + d * c(-1, 1), ylim = ylim + d * c(-1, 1))
  if (dim(dat)[1] > 0)
   text(dat[, 1], dat[, 2], labels = rownames(dat), cex = ctext)
  # add sensitivity measure for the true model (in the cases Sens, Sensvar or Sens2):
  if (x %in% c("Sens", "Sensvar", "Sens2") & scenario != "overall")
   {
    setwd(performanceResultsDir)
    load(paste0("performanceTrueModelScen", scenario, ".Rdata"))
    setwd(workingDir)
    abline(v = perf$measures[x, pos], lty = 2)
   }      
 }
###
### END plotFDRvsSens
##################################
##################################


plotFDRvsSensAllTypes <- function(scenario = "2a", methods = c("DSA1", "DSA", "DSA3", "lasso", "glinternet", "BRT", "2steps"), methodsfancy = c("DSA1", "DSA2", "Sun3step", "LASSO", "GLINTERNET", "BRT", "EWAS2"), pos = "mean", posoverall = "mean", bw = FALSE, xlim = c(0, 1), ylim = c(0, 1), ctext = 1, ...)
 {
  whichmodel <- as.numeric(substr(scenario, 1, 1))
  if (whichmodel == 1)
   {
    xs <- c("Sensvar", "AltSens", "Sens")
    ys <- c("FDRvar", "AltFDR", "FDR")
    par(las = 1, mfrow = c(2, 2), ...) } else {
    xs <- c("Sensvar", "AltSens", "Sens2", "AltSens2", "Sens")
    ys <- c("FDRvar", "AltFDR", "FDR2", "AltFDR2", "FDR")
    par(las = 1, mfrow = c(3, 2), ...)
   }
  nm <- length(xs)
  for (j in 1:nm)
   plotFDRvsSens(x = xs[j], y = ys[j], scenario = scenario, methods = methods, methodsfancy = methodsfancy, pos = pos, posoverall = posoverall, bw = bw, xlim = xlim, ylim = ylim, main = NA, ctext = ctext)
  if (scenario == "overall")
   {
    mm <- paste0("All scenarios (", pos, ")")  } else {
    mm <- paste0("Scenario ", scenario, " (", pos, ")")
   }
  title(mm, outer = TRUE)
 }
###
### END plotFDRvsSensAllTypes
##################################
##################################


###################################################
### code chunk number 5: loadcorrMatrix
###################################################
##################################
### load data:
##################################
setwd(dataDir)
# Covariance matrix: INMA Sabadell (stored in "cormat237.RData")
load("cormat237.Rdata")
setwd(workingDir)
p <- dim(cormat237)[1]
colnames(cormat237)[c(168, 219)] <- c("Ag18_0_Estearico", "w32_Ag18_0_Estearico") 
rownames(cormat237) <- colnames(cormat237)
Enames <- rownames(cormat237)


###################################################
### code chunk number 6: highPairwiseCorrExposures
###################################################
rho0 <- 0.6
highCorrExposures <- submatFindSimpl(cormat = cormat237, range = c(rho0, 1), nvar = 13, seed = 24)
nohighCorrExposures <- Enames[!Enames %in% highCorrExposures]


###################################################
### code chunk number 7: lowPairwiseCorrExposures
###################################################
# used only for creating scenario "2i" for sensitivity analyses:
rhomax <- 0.1
lowCorrExposures <- submatFindSimpl(cormat = cormat237, range = c(0, rhomax), nvar = 13, seed = 666)


###################################################
### code chunk number 8: sampleSizeNsim
###################################################
n0 <- 1200
nsim <- 100
testdatasize <- 10000


###################################################
### code chunk number 9: cormatdescriptive
###################################################
##################################
### Descriptive of the absolute value of the correlation:
##################################
cc <- cormat237
diag(cc) <- NA
ccnum <- abs(na.omit(as.numeric(cc)))

# Percentage of correlations < 0.2:
corval1 <- 0.2
percorval1 <- round(100 * mean(ccnum < corval1))

# Percentage of correlations < 0.1:
corval2 <- 0.1
percorval2 <- round(100 * mean(ccnum < corval2))

# Quantiles:
quantcors <- quantile(ccnum, probs = c(2.5, 25, 50, 75, 97.5) / 100)

cch <- cormat237
diag(cch) <- 0
valhigh <- 0.6
cch <- cch > valhigh
cch <- apply(cch, 2, any)
perccorhigh <- 100 * mean(cch)


###################################################
### code chunk number 10: simulateExposomeDatasets (eval = FALSE)
###################################################
## setwd(simulatedExposomeDir)
## # training exposome datasets:
## for (i in 1:nsim)
##  {
##   E <- simulateE(cormat = cormat237, n = n0, seed = 666 + i - 1)
##   save(E, file = paste0("trainE", i, ".Rdata"))
##  }
## # test exposome dataset:
## E <- simulateE(cormat = cormat237, n = testdatasize, seed = 666 + n0)
## save(E, file = "testE.Rdata")
## setwd(workingDir)


###################################################
### code chunk number 11: begintuning
###################################################
##################################
### Begin tuning of parameters:
##################################


###################################################
### code chunk number 12: tunningParsModel1a
###################################################
# true exposures selected from the whole exposome, R2 about 0.1
b0s1a <- 1
b1s1a <- 1
b2s1a <- 1
b3s1a <- 1
b4s1a <- 1
b5s1a <- 1
nXs1a <- 5
sigmas1a <- 7.5
formulas1a <- "checkR2powermodel1(n = n0, nXs = nXs1a, bs = c(b0s1a, b1s1a, b2s1a, b3s1a, b4s1a, b5s1a), sigma = sigmas1a)"
ccsums1a <- tunemodel(formulas1a, nsim, seed = 666)


###################################################
### code chunk number 13: tunningParsModel1b
###################################################
# true exposures selected from the whole exposome, R2 about 0.3
b0s1b <- 1
b1s1b <- 1
b2s1b <- 1
b3s1b <- 1
b4s1b <- 1
b5s1b <- 1
nXs1b <- 5
sigmas1b <- 3.8
formulas1b <- "checkR2powermodel1(n = n0, nXs = nXs1b, bs = c(b0s1b, b1s1b, b2s1b, b3s1b, b4s1b, b5s1b), sigma = sigmas1b)"
ccsums1b <- tunemodel(formulas1b, nsim, seed = 666)


###################################################
### code chunk number 14: tunningParsModel1c
###################################################
# true exposures selected from the subset of high (>0.6) correlated variables in the exposome, R2 about 0.1
b0s1c <- 1
b1s1c <- 1
b2s1c <- 1
b3s1c <- 1
b4s1c <- 1
b5s1c <- 1
nXs1c <- 5
sigmas1c <- 13
formulas1c <- "checkR2powermodel1(n = n0, nXs = nXs1c, Esubset = highCorrExposures, bs = c(b0s1c, b1s1c, b2s1c, b3s1c, b4s1c, b5s1c), sigma = sigmas1c)"
ccsums1c <- tunemodel(formulas1c, nsim, seed = 666)


###################################################
### code chunk number 15: tunningParsModel1d
###################################################
# true exposures selected from the subset of high (>0.6) correlated variables in the exposome, R2 about 0.3
b0s1d <- 1
b1s1d <- 1
b2s1d <- 1
b3s1d <- 1
b4s1d <- 1
b5s1d <- 1
nXs1d <- 5
sigmas1d <- 7.5
formulas1d <- "checkR2powermodel1(n = n0, nXs = nXs1d, Esubset = highCorrExposures, bs = c(b0s1d, b1s1d, b2s1d, b3s1d, b4s1d, b5s1d), sigma = sigmas1d)"
ccsums1d <- tunemodel(formulas1d, nsim, seed = 666)


###################################################
### code chunk number 16: tunningParsModel2a
###################################################
# true exposures selected from the whole exposome
# normal size of interactions
# positive interaction
b0s2a <- 1
b1s2a <- 1
b2s2a <- 1
b3s2a <- 1
b4s2a <- 1
b5s2a <- 1
a12s2a <- 1
nXs2a <- 5
sigmas2a <- 8.3
formulas2a <- "checkR2powermodel2(n = n0, nXs = nXs2a, bs = c(b0s2a, b1s2a, b2s2a, b3s2a, b4s2a, b5s2a), a12 = a12s2a, sigma = sigmas2a)"
ccsums2a <- tunemodel(formulas2a, nsim, seed = 666)


###################################################
### code chunk number 17: tunningParsModel2b
###################################################
# true exposures selected from the whole exposome
# normal size of interactions
# negative interaction
b0s2b <- 1
b1s2b <- 1
b2s2b <- 1
b3s2b <- 1
b4s2b <- 1
b5s2b <- 1
a12s2b <- -1
nXs2b <- 5
sigmas2b <- 8.3
formulas2b <- "checkR2powermodel2(n = n0, nXs = nXs2b, bs = c(b0s2b, b1s2b, b2s2b, b3s2b, b4s2b, b5s2b), a12 = a12s2b, sigma = sigmas2b)"
ccsums2b <- tunemodel(formulas2b, nsim, seed = 666)


###################################################
### code chunk number 18: tunningParsModel2c
###################################################
# true exposures selected from the whole exposome
# low size of interaction
# positive interaction
b0s2c <- 1
b1s2c <- 1
b2s2c <- 1
b3s2c <- 1
b4s2c <- 1
b5s2c <- 1
a12s2c <- 0.5
nXs2c <- 5
sigmas2c <- 7.8
formulas2c <- "checkR2powermodel2(n = n0, nXs = nXs2c, bs = c(b0s2c, b1s2c, b2s2c, b3s2c, b4s2c, b5s2c), a12 = a12s2c, sigma = sigmas2c)"
ccsums2c <- tunemodel(formulas2c, nsim, seed = 666)


###################################################
### code chunk number 19: tunningParsModel2d
###################################################
# true exposures selected from the whole exposome
# low size of interaction
# negative interaction
b0s2d <- 1
b1s2d <- 1
b2s2d <- 1
b3s2d <- 1
b4s2d <- 1
b5s2d <- 1
a12s2d <- -0.5
nXs2d <- 5
sigmas2d <- 7.8
formulas2d <- "checkR2powermodel2(n = n0, nXs = nXs2d, bs = c(b0s2d, b1s2d, b2s2d, b3s2d, b4s2d, b5s2d), a12 = a12s2d, sigma = sigmas2d)"
ccsums2d <- tunemodel(formulas2d, nsim, seed = 666)


###################################################
### code chunk number 20: tunningParsModel2e
###################################################
# true exposures selected from the subset of high (>0.6) correlated variables in the exposome
# normal size of interaction
# positive interaction
b0s2e <- 1
b1s2e <- 1
b2s2e <- 1
b3s2e <- 1
b4s2e <- 1
b5s2e <- 1
a12s2e <- 1
nXs2e <- 5
sigmas2e <- 12
formulas2e <- "checkR2powermodel2(n = n0, nXs = nXs2e, Esubset = highCorrExposures, bs = c(b0s2e, b1s2e, b2s2e, b3s2e, b4s2e, b5s2e), a12 = a12s2e, sigma = sigmas2e)"
ccsums2e <- tunemodel(formulas2e, nsim, seed = 666)


###################################################
### code chunk number 21: tunningParsModel2f
###################################################
# true exposures selected from the subset of high correlated exposures in the exposome
# normal size of interaction
# negative interaction
b0s2f <- 1
b1s2f <- 1
b2s2f <- 1
b3s2f <- 1
b4s2f <- 1
b5s2f <- 1
a12s2f <- -1
nXs2f <- 5
sigmas2f <- 12
formulas2f <- "checkR2powermodel2(n = n0, nXs = nXs2f, Esubset = highCorrExposures, bs = c(b0s2f, b1s2f, b2s2f, b3s2f, b4s2f, b5s2f), a12 = a12s2f, sigma = sigmas2f)"
ccsums2f <- tunemodel(formulas2f, nsim, seed = 666)


###################################################
### code chunk number 22: tunningParsModel2g
###################################################
# true exposures selected from the subset of high correlated exposures in the exposome
# low size of interaction
# positive interaction
b0s2g <- 1
b1s2g <- 1
b2s2g <- 1
b3s2g <- 1
b4s2g <- 1
b5s2g <- 1
a12s2g <- 0.5
nXs2g <- 5
sigmas2g <- 7
formulas2g <- "checkR2powermodel2(n = n0, nXs = nXs2g, Esubset = highCorrExposures, bs = c(b0s2g, b1s2g, b2s2g, b3s2g, b4s2g, b5s2g), a12 = a12s2g, sigma = sigmas2g)"
ccsums2g <- tunemodel(formulas2g, nsim, seed = 666)


###################################################
### code chunk number 23: tunningParsModel2h
###################################################
# true exposures selected from the subset of high correlated exposures in the exposome
# low size of interaction
# positive interaction
b0s2h <- 1
b1s2h <- 1
b2s2h <- 1
b3s2h <- 1
b4s2h <- 1
b5s2h <- 1
a12s2h <- -0.5
nXs2h <- 5
sigmas2h <- 7
formulas2h <- "checkR2powermodel2(n = n0, nXs = nXs2h, Esubset = highCorrExposures, bs = c(b0s2h, b1s2h, b2s2h, b3s2h, b4s2h, b5s2h), a12 = a12s2h, sigma = sigmas2h)"
ccsums2h <- tunemodel(formulas2h, nsim, seed = 666)


###################################################
### code chunk number 24: tunningParsModel2i
###################################################
#### Only used for sensitivity analyses (not shown in the manuscript)
# true exposures selected from the subset of low (<0.1) correlated variables in the exposome
# normal size of interaction
# positive interaction
b0s2i <- 1
b1s2i <- 1
b2s2i <- 1
b3s2i <- 1
b4s2i <- 1
b5s2i <- 1
a12s2i <- 1
nXs2i <- 5
sigmas2i <- 8.3
formulas2i <- "checkR2powermodel2(n = n0, nXs = nXs2i, Esubset = lowCorrExposures, bs = c(b0s2i, b1s2i, b2s2i, b3s2i, b4s2i, b5s2i), a12 = a12s2i, sigma = sigmas2i)"
ccsums2i <- tunemodel(formulas2i, nsim, seed = 666)


###################################################
### code chunk number 25: tunningParsModel3a
###################################################
# true exposures selected from the whole exposome
# normal size of interactions
# positive interactions
b0s3a <- 1
b1s3a <- 1
b2s3a <- 1
b3s3a <- 1
b4s3a <- 1
b5s3a <- 1
a12s3a <- 1
a13s3a <- 1
nXs3a <- 5
sigmas3a <- 8.3
formulas3a <- "checkR2powermodel3(n = n0, nXs = nXs3a, bs = c(b0s3a, b1s3a, b2s3a, b3s3a, b4s3a, b5s3a), as = c(a12s3a, a13s3a), sigma = sigmas3a)"
ccsums3a <- tunemodel(formulas3a, nsim, seed = 666)


###################################################
### code chunk number 26: tunningParsModel3b
###################################################
# true exposures selected from the whole exposome
# normal size of interactions
# negative interaction
b0s3b <- 1
b1s3b <- 1
b2s3b <- 1
b3s3b <- 1
b4s3b <- 1
b5s3b <- 1
a12s3b <- -1
a13s3b <- -1
nXs3b <- 5
sigmas3b <- 8.3
formulas3b <- "checkR2powermodel3(n = n0, nXs = nXs3b, bs = c(b0s3b, b1s3b, b2s3b, b3s3b, b4s3b, b5s3b), as = c(a12s3b, a13s3b), sigma = sigmas3b)"
ccsums3b <- tunemodel(formulas3b, nsim, seed = 666)


###################################################
### code chunk number 27: tunningParsModel3c
###################################################
# true exposures selected from the whole exposome
# low size of interaction
# positive interaction
b0s3c <- 1
b1s3c <- 1
b2s3c <- 1
b3s3c <- 1
b4s3c <- 1
b5s3c <- 1
a12s3c <- 0.5
a13s3c <- 0.5
nXs3c <- 5
sigmas3c <- 7.8
formulas3c <- "checkR2powermodel3(n = n0, nXs = nXs3c, bs = c(b0s3c, b1s3c, b2s3c, b3s3c, b4s3c, b5s3c), as = c(a12s3c, a13s3c), sigma = sigmas3c)"
ccsums3c <- tunemodel(formulas3c, nsim, seed = 666)


###################################################
### code chunk number 28: tunningParsModel3d
###################################################
# true exposures selected from the whole exposome
# low size of interaction
# negative interaction
b0s3d <- 1
b1s3d <- 1
b2s3d <- 1
b3s3d <- 1
b4s3d <- 1
b5s3d <- 1
a12s3d <- -0.5
a13s3d <- -0.5
nXs3d <- 5
sigmas3d <- 7.8
formulas3d <- "checkR2powermodel3(n = n0, nXs = nXs3d, bs = c(b0s3d, b1s3d, b2s3d, b3s3d, b4s3d, b5s3d), as = c(a12s3d, a13s3d), sigma = sigmas3d)"
ccsums3d <- tunemodel(formulas3d, nsim, seed = 666)


###################################################
### code chunk number 29: tunningParsModel3e
###################################################
# true exposures selected from the subset of high (>0.6) correlated variables in the exposome
# normal size of interaction
# positive interaction
b0s3e <- 1
b1s3e <- 1
b2s3e <- 1
b3s3e <- 1
b4s3e <- 1
b5s3e <- 1
a12s3e <- 1
a13s3e <- 1
nXs3e <- 5
sigmas3e <- 8
formulas3e <- "checkR2powermodel3(n = n0, nXs = nXs3e, Esubset = highCorrExposures, bs = c(b0s3e, b1s3e, b2s3e, b3s3e, b4s3e, b5s3e), as = c(a12s3e, a13s3e), sigma = sigmas3e)"
ccsums3e <- tunemodel(formulas3e, nsim, seed = 666)


###################################################
### code chunk number 30: tunningParsModel3f
###################################################
# true exposures selected from the subset of high correlated exposures in the exposome
# normal size of interaction
# negative interaction
b0s3f <- 1
b1s3f <- 1
b2s3f <- 1
b3s3f <- 1
b4s3f <- 1
b5s3f <- 1
a12s3f <- -1
a13s3f <- -1
nXs3f <- 5
sigmas3f <- 8
formulas3f <- "checkR2powermodel3(n = n0, nXs = nXs3f, Esubset = highCorrExposures, bs = c(b0s3f, b1s3f, b2s3f, b3s3f, b4s3f, b5s3f), as = c(a12s3f, a13s3f), sigma = sigmas3f)"
ccsums3f <- tunemodel(formulas3f, nsim, seed = 666)


###################################################
### code chunk number 31: tunningParsModel3g
###################################################
# true exposures selected from the subset of high correlated exposures in the exposome
# low size of interaction
# positive interaction
b0s3g <- 1
b1s3g <- 1
b2s3g <- 1
b3s3g <- 1
b4s3g <- 1
b5s3g <- 1
a12s3g <- 0.5
a13s3g <- 0.5
nXs3g <- 5
sigmas3g <- 7
formulas3g <- "checkR2powermodel3(n = n0, nXs = nXs3g, Esubset = highCorrExposures, bs = c(b0s3g, b1s3g, b2s3g, b3s3g, b4s3g, b5s3g), as = c(a12s3g, a13s3g), sigma = sigmas3g)"
ccsums3g <- tunemodel(formulas3g, nsim, seed = 666)


###################################################
### code chunk number 32: tunningParsModel3h
###################################################
# true exposures selected from the subset of high correlated exposures in the exposome
# low size of interaction
# positive interaction
b0s3h <- 1
b1s3h <- 1
b2s3h <- 1
b3s3h <- 1
b4s3h <- 1
b5s3h <- 1
a12s3h <- -0.5
a13s3h <- -0.5
nXs3h <- 5
sigmas3h <- 7
formulas3h <- "checkR2powermodel3(n = n0, nXs = nXs3h, Esubset = highCorrExposures, bs = c(b0s3h, b1s3h, b2s3h, b3s3h, b4s3h, b5s3h), as = c(a12s3h, a13s3h), sigma = sigmas3h)"
ccsums3h <- tunemodel(formulas3h, nsim, seed = 666)


###################################################
### code chunk number 33: endtuning
###################################################
##################################
### End tuning of parameters
##################################


###################################################
### code chunk number 34: begindatageneration
###################################################
##################################
### Begin data generation:
##################################


###################################################
### code chunk number 35: simDataScen1 (eval = FALSE)
###################################################
## mymainscen <- 1
## mysubscen <- 1:4
## Esubsets <- list(NULL, NULL, highCorrExposures, highCorrExposures) 
## mynXs <- c(nXs1a, nXs1b, nXs1c, nXs1d)
## mybs <- list(c(b0s1a, b1s1a, b2s1a, b3s1a, b4s1a, b5s1a),
##              c(b0s1b, b1s1b, b2s1b, b3s1b, b4s1b, b5s1b),
##              c(b0s1c, b1s1c, b2s1c, b3s1c, b4s1c, b5s1c),
##              c(b0s1d, b1s1d, b2s1d, b3s1d, b4s1d, b5s1d))
## mysigmas <- c(sigmas1a, sigmas1b, sigmas1c, sigmas1d)
## 
## simini <- 1
## simfin <- 100
## allsims <- simini:simfin
## myncpu <- 3
## 
## myscens <- paste0(mymainscen, letters[mysubscen])
## mynsubscens <- length(mysubscen)
## 
## for (j in 1:mynsubscens)
##  {
##   myscen <- myscens[j]
##   Esubset <- Esubsets[[j]]
##   if (is.null(Esubset))
##    Esubset <- rownames(cormat237)
##   done <- whichFilesSaved(searchDir = simulatedExposomeResponseDir, rootname = "trainingData", scenario = myscen, sims = allsims)
##   toDo <- allsims[!allsims %in% done]
##   t0 <- Sys.time()
##   if(length(toDo) != 0)
##    {
##     # Init Snowfall with explicit settings:
##     sfInit(parallel = TRUE, cpus = myncpu)
##     # Export all global objects except globalNoExport.
##     # List of exported objects is listed.
##     # Work both parallel and sequential:
##     sfExportAll()
##     res <- sfLapply(toDo, fun = function(i) {
##                                              myseed <- mymainscen * 10000 + mysubscen[j] * 1000 + i
##                                              set.seed(myseed)
##                                              trueXs <- sample(x = Esubset, size = mynXs[j])
##                                              setwd(simulatedExposomeDir)
##                                              E <- NULL
##                                              load(paste0("trainE", i, ".Rdata"))
##                                              simdata <- simulatedatamodel1(E = E, Xs = trueXs, bs = mybs[[j]], sigma = mysigmas[j], seed = myseed)  #### CAUTION: CHANGE simulatedatamodel1
##                                              for (k in 1:mynXs[j])
##                                               names(simdata)[names(simdata) == trueXs[k]] <- paste0("X", k)
##                                              setwd(simulatedExposomeResponseDir)
##                                              save(simdata, file = paste0("trainingDataScen", myscen, "Sim", i, ".Rdata"))
##                                              setwd(workingDir)
##                                             })
##     # End Snowfall:
##     sfStop()
##    }
##   t1 <- Sys.time()
##   cat("Scenario", myscen, "done. Time: ", t1 - t0, "\n")
##  }


###################################################
### code chunk number 36: simDataScen2 (eval = FALSE)
###################################################
## mymainscen <- 2
## mysubscen <- 1:9
## Esubsets <- list(NULL, NULL, NULL, NULL, highCorrExposures, highCorrExposures, highCorrExposures, highCorrExposures, lowCorrExposures) 
## mynXs <- c(nXs2a, nXs2b, nXs2c, nXs2d, nXs2e, nXs2f, nXs2g, nXs2h, nXs2i)
## mybs <- list(c(b0s2a, b1s2a, b2s2a, b3s2a, b4s2a, b5s2a),
##              c(b0s2b, b1s2b, b2s2b, b3s2b, b4s2b, b5s2b),
##              c(b0s2c, b1s2c, b2s2c, b3s2c, b4s2c, b5s2c),
##              c(b0s2d, b1s2d, b2s2d, b3s2d, b4s2d, b5s2d),
##              c(b0s2e, b1s2e, b2s2e, b3s2e, b4s2e, b5s2e),
##              c(b0s2f, b1s2f, b2s2f, b3s2f, b4s2f, b5s2f),
##              c(b0s2g, b1s2g, b2s2g, b3s2g, b4s2g, b5s2g),
##              c(b0s2h, b1s2h, b2s2h, b3s2h, b4s2h, b5s2h),
##              c(b0s2i, b1s2i, b2s2i, b3s2i, b4s2i, b5s2i))
## mya12s <- c(a12s2a, a12s2b, a12s2c, a12s2d, a12s2e, a12s2f, a12s2g, a12s2h, a12s2i)      
## mysigmas <- c(sigmas2a, sigmas2b, sigmas2c, sigmas2d, sigmas2e, sigmas2f, sigmas2g, sigmas2h, sigmas2i)
## 
## simini <- 1
## simfin <- 100
## allsims <- simini:simfin
## myncpu <- 3
## 
## myscens <- paste0(mymainscen, letters[mysubscen])
## mynsubscens <- length(mysubscen)
## 
## for (j in 1:mynsubscens)
##  {
##   myscen <- myscens[j]
##   Esubset <- Esubsets[[j]]
##   if (is.null(Esubset))
##    Esubset <- rownames(cormat237)
##   done <- whichFilesSaved(searchDir = simulatedExposomeResponseDir, rootname = "trainingData", scenario = myscen, sims = allsims)
##   toDo <- allsims[!allsims %in% done]
##   t0 <- Sys.time()
##   if(length(toDo) != 0)
##    {
##     # Init Snowfall with explicit settings:
##     sfInit(parallel = TRUE, cpus = myncpu)
##     # Export all global objects except globalNoExport.
##     # List of exported objects is listed.
##     # Work both parallel and sequential:
##     sfExportAll()
##     res <- sfLapply(toDo, fun = function(i) {
##                                              myseed <- mymainscen * 10000 + mysubscen[j] * 1000 + i
##                                              set.seed(myseed)
##                                              trueXs <- sample(x = Esubset, size = mynXs[j])
##                                              setwd(simulatedExposomeDir)
##                                              E <- NULL
##                                              load(paste0("trainE", i, ".Rdata"))
##                                              simdata <- simulatedatamodel2(E = E, Xs = trueXs, bs = mybs[[j]], a12 = mya12s[j], sigma = mysigmas[j], seed = myseed)  #### CAUTION: CHANGE simulatedatamodel1
##                                              for (k in 1:mynXs[j])
##                                               names(simdata)[names(simdata) == trueXs[k]] <- paste0("X", k)
##                                              setwd(simulatedExposomeResponseDir)
##                                              save(simdata, file = paste0("trainingDataScen", myscen, "Sim", i, ".Rdata"))
##                                              setwd(workingDir)
##                                             })
##     # End Snowfall:
##     sfStop()
##    }
##   t1 <- Sys.time()
##   cat("Scenario", myscen, "done. Time: ", t1 - t0, "\n")
##  }


###################################################
### code chunk number 37: simDataScen3 (eval = FALSE)
###################################################
## mymainscen <- 3
## mysubscen <- 1:8
## Esubsets <- list(NULL, NULL, NULL, NULL, highCorrExposures, highCorrExposures, highCorrExposures, highCorrExposures) 
## mynXs <- c(nXs3a, nXs3b, nXs3c, nXs3d, nXs3e, nXs3f, nXs3g, nXs3h)
## mybs <- list(c(b0s3a, b1s3a, b2s3a, b3s3a, b4s3a, b5s3a),
##              c(b0s3b, b1s3b, b2s3b, b3s3b, b4s3b, b5s3b),
##              c(b0s3c, b1s3c, b2s3c, b3s3c, b4s3c, b5s3c),
##              c(b0s3d, b1s3d, b2s3d, b3s3d, b4s3d, b5s3d),
##              c(b0s3e, b1s3e, b2s3e, b3s3e, b4s3e, b5s3e),
##              c(b0s3f, b1s3f, b2s3f, b3s3f, b4s3f, b5s3f),
##              c(b0s3g, b1s3g, b2s3g, b3s3g, b4s3g, b5s3g),
##              c(b0s3h, b1s3h, b2s3h, b3s3h, b4s3h, b5s3h))
## myas <- list(c(a12s3a, a13s3a),
##              c(a12s3b, a13s3b),
##              c(a12s3c, a13s3c),
##              c(a12s3d, a13s3d),
##              c(a12s3e, a13s3e),
##              c(a12s3f, a13s3f),
##              c(a12s3g, a13s3g),
##              c(a12s3h, a13s3h))
## mysigmas <- c(sigmas3a, sigmas3b, sigmas3c, sigmas3d, sigmas3e, sigmas3f, sigmas3g, sigmas3h)
## 
## simini <- 1
## simfin <- 100
## allsims <- simini:simfin
## myncpu <- 3
## 
## myscens <- paste0(mymainscen, letters[mysubscen])
## mynsubscens <- length(mysubscen)
## 
## for (j in 1:mynsubscens)
##  {
##   myscen <- myscens[j]
##   Esubset <- Esubsets[[j]]
##   if (is.null(Esubset))
##    Esubset <- rownames(cormat237)
##   done <- whichFilesSaved(searchDir = simulatedExposomeResponseDir, rootname = "trainingData", scenario = myscen, sims = allsims)
##   toDo <- allsims[!allsims %in% done]
##   t0 <- Sys.time()
##   if(length(toDo) != 0)
##    {
##     # Init Snowfall with explicit settings:
##     sfInit(parallel = TRUE, cpus = myncpu)
##     # Export all global objects except globalNoExport.
##     # List of exported objects is listed.
##     # Work both parallel and sequential:
##     sfExportAll()
##     res <- sfLapply(toDo, fun = function(i) {
##                                              myseed <- mymainscen * 10000 + mysubscen[j] * 1000 + i
##                                              set.seed(myseed)
##                                              trueXs <- sample(x = Esubset, size = mynXs[j])
##                                              setwd(simulatedExposomeDir)
##                                              E <- NULL
##                                              load(paste0("trainE", i, ".Rdata"))
##                                              simdata <- simulatedatamodel3(E = E, Xs = trueXs, bs = mybs[[j]], as = myas[[j]], sigma = mysigmas[j], seed = myseed)  #### CAUTION: CHANGE simulatedatamodel1
##                                              for (k in 1:mynXs[j])
##                                               names(simdata)[names(simdata) == trueXs[k]] <- paste0("X", k)
##                                              setwd(simulatedExposomeResponseDir)
##                                              save(simdata, file = paste0("trainingDataScen", myscen, "Sim", i, ".Rdata"))
##                                              setwd(workingDir)
##                                             })
##     # End Snowfall:
##     sfStop()
##    }
##   t1 <- Sys.time()
##   cat("Scenario", myscen, "done. Time: ", t1 - t0, "\n")
##  }


###################################################
### code chunk number 38: enddatageneration
###################################################
##################################
### End data generation
##################################


###################################################
### code chunk number 39: fitTrueModel (eval = FALSE)
###################################################
## ##################################
## ### Fit true model:
## ##################################
## myformulas <- c("Y ~ X1 + X2 + X3 + X4 + X5", "Y ~ X1*X2 + X3 + X4 + X5", "Y ~ X1*X2 + X1*X3 + X4 + X5")
## mymainscens <- 1:3
## mysubscens <- list(1:4, 1:9, 1:8)
## modelLabel <- "fitTrueModel"
## 
## simini <- 1
## simfin <- 100
## allsims <- simini:simfin
## myncpu <- 3
## 
## mynmainscens <- length(mymainscens)
## 
## for (i in 1:mynmainscens)
##  {
##   mainscen <- mymainscens[i]
##   subscen <- letters[mysubscens[[i]]]
##   scenarios <- paste0(mainscen, subscen)
##   for (j in 1:length(scenarios))
##    {
##     t0 <- Sys.time()
##     scenario <- scenarios[j]
##     done <- whichFilesSaved(searchDir = performanceResultsDir, rootname = modelLabel, scenario = scenario, sims = allsims)
##     toDo <- allsims[!allsims %in% done]
##     if(length(toDo) != 0)
##      {
##       # Init Snowfall with explicit settings:
##       sfInit(parallel = TRUE, cpus = myncpu)
##       # Export all global objects except globalNoExport.
##       # List of exported objects is listed.
##       # Work both parallel and sequential:
##       sfExportAll()
##       res <- sfLapply(toDo, fun = function(sim) fitTrueModel(formula = myformulas[i], scenario = scenario, whichdataset = sim))
##       # End Snowfall:
##       sfStop()
##      }
##     t1 <- Sys.time()
##     cat("Scenario", scenario, "done. Time: ", t1 - t0, "\n")
##    }
##  }


###################################################
### code chunk number 40: performanceTrueModel (eval = FALSE)
###################################################
## ##################################
## ### Performence  true model:
## ##################################
## ### Number of CPUs:
## myncpu <- 3
## 
## ### Performance in all scenarios:
## 
## mymainscens <- 1:3
## mysubscens <- list(1:4, 1:8, 1:8)
## 
## simini <- 1
## simfin <- 100
## allsims <- simini:simfin
## 
## scenarios <- unlist(sapply(mymainscens, FUN = function(i) paste0(mymainscens[[i]], letters[mysubscens[[i]]])))
## nscen <- length(scenarios)
## 
## mymodelLabel <- "TrueModel"
## 
##     # Init Snowfall with explicit settings:
##     sfInit(parallel = TRUE, cpus = myncpu)
##     # Export all global objects except globalNoExport.
##     # List of exported objects is listed.
##     # Work both parallel and sequential:
##     sfExportAll()
##     res <- sfLapply(1:nscen, fun = function(i) performanceTrueModel(modelLabel = mymodelLabel, scenario = scenarios[i], sims = allsims))
##     # End Snowfall:
##     sfStop()


###################################################
### code chunk number 41: pairwisecorrange
###################################################
##################################
### COMPUTATION FOR TABLE SUBSCENARIOS (SIMPLIFIED):
##################################
aux <- cormat237
diag(aux) <- NA
rangeabscor <- range(abs(aux), na.rm = T)
aux <- aux[highCorrExposures, highCorrExposures]
rangeabscorhigh <- range(abs(aux), na.rm = T)

aux <- cormat237
diag(aux) <- NA
rangeabscor <- range(abs(aux), na.rm = T)
aux <- aux[lowCorrExposures, lowCorrExposures]
rangeabscorlow <- range(abs(aux), na.rm = T)


###################################################
### code chunk number 42: oosR2TrueModel (eval = FALSE)
###################################################
## # oosR2 of the true model in each scenario (mean, 2.5, 97.5):
## mymainscens <- 1:3
## mysubscens <- list(1:4, 1:9, 1:8)
## simini <- 1
## simfin <- 100
## allsims <- simini:simfin
## myncpu <- 3
## 
## scenarios <- unlist(sapply(mymainscens, FUN = function(i) paste0(mymainscens[[i]], letters[mysubscens[[i]]])))
## 
## # Init Snowfall with explicit settings:
## sfInit(parallel = TRUE, cpus = myncpu)
## # Export all global objects except globalNoExport.
## sfLibrary(mvtBinaryEP)
## # List of exported objects is listed.
## # Work both parallel and sequential:
## sfExportAll()
## oosR2TM <- sfLapply(scenarios, fun = function(scen) {
##                                                      samp <- sapply(simini:simfin, FUN = function(i) getoosR2(scenario = scen, whichdataset = i, n = 10000, seed = 666 + i))
##                                                      res <- c(mean = mean(samp), quantile(samp, probs = c(2.5, 97.5) / 100))
##                                                      res
##                                                     })
## # End Snowfall:
## sfStop()
## 
## aux <- matrix(unlist(oosR2TM), nrow = length(scenarios), ncol = 3, byrow = TRUE)
## aux <- as.data.frame(aux)
## names(aux) <- names(oosR2TM[[1]])
## rownames(aux) <- scenarios
## rawoosR2TM <- oosR2TM
## oosR2TM <- aux
## 
## setwd(performanceResultsDir)
## save(rawoosR2TM, file = "rawoosR2TM.Rdata")
## save(oosR2TM, file = "oosR2TM.Rdata")
## setwd(workingDir)


###################################################
### code chunk number 43: loadoosR2TrueModel
###################################################
setwd(performanceResultsDir)
load("oosR2TM.Rdata")
setwd(workingDir)


###################################################
### code chunk number 44: sensTrueModel (eval = FALSE)
###################################################
## # Sens and Sens2 of the true model in each scenario (mean, 2.5, 97.5):
## mymainscens <- 1:3
## mysubscens <- list(1:4, 1:9, 1:8)
## scenarios <- unlist(sapply(mymainscens, FUN = function(i) paste0(mymainscens[[i]], letters[mysubscens[[i]]])))
## setwd(performanceResultsDir)
## # Sens:
## SensTM <- t(sapply(scenarios, FUN = function(scen) {
##                                                     perf <- NULL
##                                                     load(paste0("performanceTrueModelScen", scen, ".Rdata"))
##                                                     res <- perf$measures["Sens", c("mean", "2.5%", "97.5%")]
##                                                     res
##                                                    }))
## # Sens2:
## Sens2TM <- t(sapply(scenarios, FUN = function(scen) {
##                                                      perf <- NULL
##                                                      load(paste0("performanceTrueModelScen", scen, ".Rdata"))
##                                                      res <- perf$measures["Sens2", c("mean", "2.5%", "97.5%")]
##                                                      res
##                                                     }))                                   
## 
## save(SensTM, file = "SensTM.Rdata")
## save(Sens2TM, file = "Sens2TM.Rdata")
## setwd(workingDir)


###################################################
### code chunk number 45: loadsensTrueModel
###################################################
setwd(performanceResultsDir)
load("SensTM.Rdata")
load("Sens2TM.Rdata")
setwd(workingDir)


###################################################
### code chunk number 46: trueXcorDescriptive
###################################################
trueXcorDescripMixed <- trueXcorDescrip(cormat = cormat237, nX = 5, corlevel = "mixed", nsim = nsim, seed = 666)
trueXcorDescripHigh <- trueXcorDescrip(cormat = cormat237, nX = 5, corlevel = "high", nsim = nsim, seed = 4321)


###################################################
### code chunk number 47: fit2stepsalphas
###################################################
myalpha1 <- 0.05
myalpha2 <- 0.05


###################################################
### code chunk number 48: fit2steps (eval = FALSE)
###################################################
## ##################################
## ### Fit EWAS2steps:
## ##################################
## auxDir <- paste(RscriptsMethodsDir, "twoSteps", sep = "/")
## setwd(auxDir)
## source("fit2stepssnowfall.R")
## setwd(workingDir)


###################################################
### code chunk number 49: performance2steps (eval = FALSE)
###################################################
## ##################################
## ### Performance EWAS2steps:
## ##################################
## auxDir <- paste(RscriptsMethodsDir, "twoSteps", sep = "/")
## setwd(auxDir)
## source("performance2stepssnowfall_ws06.R")
## setwd(workingDir)


###################################################
### code chunk number 50: fitDSA1 (eval = FALSE)
###################################################
## ##################################
## ### Fit DSA1 (DSA without interactions):
## ##################################
## auxDir <- paste(RscriptsMethodsDir, "DSA", sep = "/")
## setwd(auxDir)
## source("fitdsa1snowfall.R")
## setwd(workingDir)


###################################################
### code chunk number 51: performancedsa1 (eval = FALSE)
###################################################
## ##################################
## ### Performance DSA1 (DSA without interactions):
## ##################################
## auxDir <- paste(RscriptsMethodsDir, "DSA", sep = "/")
## setwd(auxDir)
## source("performancedsa1snowfall_ws06.R")
## setwd(workingDir)


###################################################
### code chunk number 52: fitDSA (eval = FALSE)
###################################################
## ##################################
## ### Fit DSA (DSA with interactions):
## ##################################
## auxDir <- paste(RscriptsMethodsDir, "DSA", sep = "/")
## setwd(auxDir)
## source("fitdsasnowfall.R")
## setwd(workingDir)


###################################################
### code chunk number 53: performanceDSA (eval = FALSE)
###################################################
## ##################################
## ### Performance DSA (DSA with interactions):
## ##################################
## auxDir <- paste(RscriptsMethodsDir, "DSA", sep = "/")
## setwd(auxDir)
## source("performancedsasnowfall_ws06.R")
## setwd(workingDir)


###################################################
### code chunk number 54: fitDSA3 (eval = FALSE)
###################################################
## ##################################
## ### Fit DSA3 (Correlation analysis + CART screening + DSA):
## ##################################
## auxDir <- paste(RscriptsMethodsDir, "DSA", sep = "/")
## setwd(auxDir)
## source("fitdsa3snowfall.R")
## setwd(workingDir)


###################################################
### code chunk number 55: performancedsa3 (eval = FALSE)
###################################################
## ##################################
## ### Performance DSA3 (Correlation analysis + CART screening + DSA):
## ##################################
## auxDir <- paste(RscriptsMethodsDir, "DSA", sep = "/")
## setwd(auxDir)
## source("performancedsa3snowfall_ws06.R")
## setwd(workingDir)


###################################################
### code chunk number 56: fitlasso (eval = FALSE)
###################################################
## ##################################
## ### Fit LASSO:
## ##################################
## auxDir <- paste(RscriptsMethodsDir, "lasso", sep = "/")
## setwd(auxDir)
## source("fitlassosnowfall_ws06.R")
## setwd(workingDir)


###################################################
### code chunk number 57: performancelasso (eval = FALSE)
###################################################
## ##################################
## ### Performance LASSO:
## ##################################
## auxDir <- paste(RscriptsMethodsDir, "lasso", sep = "/")
## setwd(auxDir)
## source("performancelassosnowfall_ws06.R")
## setwd(workingDir)


###################################################
### code chunk number 58: fitglinternet (eval = FALSE)
###################################################
## ##################################
## ### Fit GLINTERNET:
## ##################################
## auxDir <- paste(RscriptsMethodsDir, "glinternet", sep = "/")
## setwd(auxDir)
## source("fitglinternetsnowfall_ws06.R")
## setwd(workingDir)


###################################################
### code chunk number 59: performanceglinternet (eval = FALSE)
###################################################
## ##################################
## ### Performance GLINTERNET:
## ##################################
## auxDir <- paste(RscriptsMethodsDir, "glinternet", sep = "/")
## setwd(auxDir)
## source("performanceglinternetsnowfall_ws06.R")
## setwd(workingDir)


###################################################
### code chunk number 60: eh_comparison_methods_interactions.Rnw:4465-4467
###################################################
myntrees <- 5000
mydepth <- 4


###################################################
### code chunk number 61: fitbrt (eval = FALSE)
###################################################
## ##################################
## ### Fit BRT:
## ##################################
## auxDir <- paste(RscriptsMethodsDir, "gbm", sep = "/")
## setwd(auxDir)
## source("fitgbmsnowfall_ws06_5000trees.R")
## setwd(workingDir)


###################################################
### code chunk number 62: performancebrt (eval = FALSE)
###################################################
## ##################################
## ### Performance BRT:
## ##################################
## auxDir <- paste(RscriptsMethodsDir, "gbm", sep = "/")
## setwd(auxDir)
## source("performancegbmsnowfall_ws06.R")
## setwd(workingDir)


###################################################
### code chunk number 63: meanMeasuresByScenAndModel
###################################################
# get the mean value of each measure in each scenario for each model:
measureNames <- c("RMS", "RNV", "RoosR2", "Sens", "AltSens", "Sensvar", "Sens2", "AltSens2", "FDR", "AltFDR", "FDRvar", "FDR2", "AltFDR2")
meanMeasuresByScenAndModel <- lapply(measureNames,
                                     FUN = function(meas) plotPerformanceMeasure(measure = meas, pos = "mean", plot = FALSE))
names(meanMeasuresByScenAndModel) <- measureNames


###################################################
### code chunk number 64: tabperfnointer
###################################################
##################################
### Table for no interactions:
##################################
setwd(performanceResultsDir)
# DSA1 in scenarios "1a", "1b", "1c" and "1d":
rm(perf)
load("performanceDSA1Scen1a.Rdata")
perfDSA1scen1a <- perf$measures[c("Sens", "FDR"), "mean"]
rm(perf)
load("performanceDSA1Scen1b.Rdata")
perfDSA1scen1b <- perf$measures[c("Sens", "FDR"), "mean"]
rm(perf)
load("performanceDSA1Scen1c.Rdata")
perfDSA1scen1c <- perf$measures[c("Sens", "FDR"), "mean"]
rm(perf)
load("performanceDSA1Scen1d.Rdata")
perfDSA1scen1d <- perf$measures[c("Sens", "FDR"), "mean"]

perfDSA1 <- c(perfDSA1scen1a, perfDSA1scen1b, perfDSA1scen1c, perfDSA1scen1d)

# DSA in scenarios "1a", "1b", "1c" and "1d":
rm(perf)
load("performanceDSAScen1a.Rdata")
perfDSAscen1a <- perf$measures[c("Sens", "FDR"), "mean"]
rm(perf)
load("performanceDSAScen1b.Rdata")
perfDSAscen1b <- perf$measures[c("Sens", "FDR"), "mean"]
rm(perf)
load("performanceDSAScen1c.Rdata")
perfDSAscen1c <- perf$measures[c("Sens", "FDR"), "mean"]
rm(perf)
load("performanceDSAScen1d.Rdata")
perfDSAscen1d <- perf$measures[c("Sens", "FDR"), "mean"]

perfDSA <- c(perfDSAscen1a, perfDSAscen1b, perfDSAscen1c, perfDSAscen1d)

# DSA/DSA1:
rowDSAtoDSA1 <- perfDSA / perfDSA1

# LASSO in scenarios "1a", "1b", "1c" and "1d":
rm(perf)
load("performancelassoScen1a.Rdata")
perfLASSO1a <- perf$measures[c("Sens", "FDR"), "mean"]
rm(perf)
load("performancelassoScen1b.Rdata")
perfLASSO1b <- perf$measures[c("Sens", "FDR"), "mean"]
rm(perf)
load("performancelassoScen1c.Rdata")
perfLASSO1c <- perf$measures[c("Sens", "FDR"), "mean"]
rm(perf)
load("performancelassoScen1d.Rdata")
perfLASSO1d <- perf$measures[c("Sens", "FDR"), "mean"]

perfLASSO <- c(perfLASSO1a, perfLASSO1b, perfLASSO1c, perfLASSO1d)

# GLINTERNET in scenarios "1a", "1b", "1c" and "1d":
rm(perf)
load("performanceglinternetScen1a.Rdata")
perfGLINTERNET1a <- perf$measures[c("Sens", "FDR"), "mean"]
rm(perf)
load("performanceglinternetScen1b.Rdata")
perfGLINTERNET1b <- perf$measures[c("Sens", "FDR"), "mean"]
rm(perf)
load("performanceglinternetScen1c.Rdata")
perfGLINTERNET1c <- perf$measures[c("Sens", "FDR"), "mean"]
rm(perf)
load("performanceglinternetScen1d.Rdata")
perfGLINTERNET1d <- perf$measures[c("Sens", "FDR"), "mean"]

perfGLINTERNET <- c(perfGLINTERNET1a, perfGLINTERNET1b, perfGLINTERNET1c, perfGLINTERNET1d)

# GLINTERNET/LASSO:
rowGLINTERNETtoLASSO <- perfGLINTERNET / perfLASSO

setwd(workingDir)

tab <- rbind(rowDSAtoDSA1, rowGLINTERNETtoLASSO)
rownames(tab) <- c("DSA$_2$ to DSA$_1$", "GLINTERNET to LASSO")
tab <- data.frame(ratio = rownames(tab), tab)
rownames(tab) <- NULL

# variation range DSA, Sens:
aux <- round(100 * (range(tab[1, c("Sens", "Sens.1", "Sens.2", "Sens.3")]) - 1))
minDSAratioSens <- aux[1]
maxDSAratioSens <- aux[2]

# variation range DSA, FDP:
aux <- round(100 * (range(tab[1, c("FDR", "FDR.1", "FDR.2", "FDR.3")]) - 1))
minDSAratioFDP <- aux[1]
maxDSAratioFDP <- aux[2]

# variation range GLINTERNET, Sens:
aux <- round(100 * (range(tab[2, c("Sens", "Sens.1", "Sens.2", "Sens.3")]) - 1))
minGLINTERNETratioSens <- aux[1]
maxGLINTERNETratioSens <- aux[2]

# variation range GLINTERNET, FDP:
aux <- round(100 * (range(tab[2, c("FDR", "FDR.1", "FDR.2", "FDR.3")]) - 1))
minGLINTERNETratioFDP <- aux[1]
maxGLINTERNETratioFDP <- aux[2]
